# Supplementary material for: [N-(1-Aza­nidyl-2,2,2-trichloro­ethyl­idene)-2,2,2-trichloro­ethanimidamide]­copper(II)
Source: Acta Crystallogr Sect E Struct Rep Online. 2012 Aug 25;68(Pt 9):m1220–1. doi: 10.1107/S1600536812036124 (PMC3435628; doi:10.1107/S1600536812036124)
Supplement: Supplementary file 1 [file e-68-m1220-sup1.cif]

##############################################################################
#                                                                            #
# This CIF contains the data in a paper accepted for publication in          #
# Acta Crystallographica Section E. It conforms to the requirements of       #
# Notes for Authors for Acta Crystallographica Section E, and has been       #
# peer reviewed under the auspices of the IUCr Commission on Journals.       #
#                                                                            #
# Full details of the Crystallographic Information File format               #
# are given in the paper "The Crystallographic Information File (CIF):       #
# a New Standard Archive File for Crystallography" by S. R. Hall, F. H.      #
# Allen and I. D. Brown [Acta Cryst. (1991), A47, 655-685].                  #
#                                                                            #
# The current version of the core CIF dictionary is obtainable from          #
# ftp://ftp.iucr.org/pub/cif_core.dic.                                       #
#                                                                            #
# Software is freely available for graphical display of the structure(s)     #
# in this CIF. For information consult the CIF software page                 #
# http://www.iucr.org/resources/cif/software.                                #
#                                                                            #
# This file may be used for bona fide research purposes within the           #
# scientific community so long as proper attribution is given to the journal # 
# article from which it was obtained.                                        #
#                                                                            #
##############################################################################
data_global
_audit_creation_method     'from SHELXL97 CIF and IUCr SHELXL97-template'
_journal_date_recd_electronic     2012-06-18
_journal_date_accepted     2012-08-16
_journal_name_full     'Acta Crystallographica, Section E'
_journal_year     2012
_journal_volume     68
_journal_issue      9
_journal_page_first     m1220
_journal_page_last     m1221
_journal_paper_category     QM
_journal_paper_doi     10.1107/S1600536812036124
_journal_coeditor_code     AA2069
_publ_contact_author_name     'Namig G. Shikhaliyev'
_publ_contact_author_address
;
Baku State University, Z. Khalilov St. 23, Baku, AZ-1148, Azerbaijan
;
_publ_contact_author_email     'namiq155@yahoo.com'
_publ_contact_author_fax     '+994(012)4983376'
_publ_contact_author_phone     '+994(012)4390958'
_publ_section_title
;\
[<i>N</i>-(1-Azanidyl-2,2,2-trichloroethylidene)-2,2,2-trichloroethanimidamide]\
copper(II)
;
loop_
    _publ_author_name
    _publ_author_footnote
    _publ_author_address
    'Namig G. Shikhaliyev' .
;
Baku State University,
Z. Khalilov St 23, Baku AZ-1148, Azerbaijan
;
    'Abel M. Maharramov' .
;
Baku State University,
Z. Khalilov St 23, Baku AZ-1148, Azerbaijan
;
    'Vasily M. Muzalevskiy' .
;
Chemistry Department, M.V. Lomonosov Moscow State University,
Leninskie gory 1/3, Moscow 119991, Russian Federation
;
    'Valentine G. Nenajdenko' .
;
Chemistry Department, M.V. Lomonosov Moscow State University,
Leninskie gory 1/3, Moscow 119991, Russian Federation
;
    'Victor N. Khrustalev' .
;
X-Ray Structural Centre,
A.N. Nesmeyanov Institute of Organoelement Compounds,
Russian Academy of Sciences,
28 Vavilov St B-334, Moscow 119991, Russian Federation
;
data_I
_audit_creation_method     SHELXL-97
_chemical_name_systematic
;
[<i>N</i>-(1-Azanidyl-2,2,2-trichloroethylidene)-2,2,2-
trichloroethanimidamide]copper(II)
;
_chemical_name_common     ?
_chemical_formula_moiety     'C8 H4 Cl12 Cu N6'
_chemical_formula_sum     'C8 H4 Cl12 Cu N6'
_chemical_formula_iupac     '[Cu (C4 H2 Cl6 N3)2]'
_chemical_formula_weight     673.11
_chemical_melting_point     ?
_symmetry_cell_setting     triclinic
_symmetry_space_group_name_H-M     'P -1'
_symmetry_space_group_name_Hall     '-P 1'
loop_
    _symmetry_equiv_pos_as_xyz
    'x, y, z'
    '-x, -y, -z'
_cell_length_a     5.9317(17)
_cell_length_b     9.078(3)
_cell_length_c     10.831(3)
_cell_angle_alpha     98.475(5)
_cell_angle_beta     97.525(5)
_cell_angle_gamma     103.662(5)
_cell_volume     552.1(3)
_cell_formula_units_Z     1
_cell_measurement_reflns_used     3874
_cell_measurement_theta_min     2.36
_cell_measurement_theta_max     27.69
_cell_measurement_temperature     296(2)
_exptl_crystal_description     plate
_exptl_crystal_colour     red
_exptl_crystal_size_max     0.33
_exptl_crystal_size_mid     0.24
_exptl_crystal_size_min     0.06
_exptl_crystal_density_diffrn     2.024
_exptl_crystal_density_meas     ?
_exptl_crystal_density_method     'not measured'
_exptl_crystal_F_000     327
_exptl_absorpt_coefficient_mu     2.450
_exptl_absorpt_correction_type     multi-scan
_exptl_absorpt_process_details     '(SADABS; Sheldrick, 2003)'
_exptl_absorpt_correction_T_min     0.499
_exptl_absorpt_correction_T_max     0.867
_exptl_special_details
;
;
_diffrn_ambient_temperature     296(2)
_diffrn_radiation_type     MoK\a
_diffrn_radiation_wavelength     0.71073
_diffrn_radiation_source     'fine-focus sealed tube'
_diffrn_radiation_monochromator     graphite
_diffrn_measurement_device_type     'Bruker APEXII CCD'
_diffrn_measurement_method     '\f and \w scans'
_diffrn_detector_area_resol_mean     ?
_diffrn_reflns_number     5662
_diffrn_reflns_av_R_equivalents     0.0286
_diffrn_reflns_av_sigmaI/netI     0.0321
_diffrn_reflns_theta_min     1.93
_diffrn_reflns_theta_max     27.00
_diffrn_reflns_theta_full     27.00
_diffrn_measured_fraction_theta_max     1.000
_diffrn_measured_fraction_theta_full     1.000
_diffrn_reflns_limit_h_min     -7
_diffrn_reflns_limit_h_max     7
_diffrn_reflns_limit_k_min     -11
_diffrn_reflns_limit_k_max     11
_diffrn_reflns_limit_l_min     -13
_diffrn_reflns_limit_l_max     13
_refine_special_details
;
Refinement of <i>F</i>^2^ against ALL reflections. The weighted <i>R</i>-factor
<i>wR</i> and goodness of fit <i>S</i> are based on <i>F</i>^2^, conventional
<i>R</i>-factors <i>R</i> are based on <i>F</i>, with <i>F</i> set to zero for
negative <i>F</i>^2^. The threshold expression of <i>F</i>^2^ >
\s(<i>F</i>^2^) is used only for calculating <i>R</i>-factors(gt) <i>etc</i>.
and is not relevant to the choice of reflections for refinement.
<i>R</i>-factors based on <i>F</i>^2^ are statistically about twice as large
as those based on <i>F</i>, and <i>R</i>- factors based on ALL data will be
even larger.
;
_reflns_number_total     2414
_reflns_number_gt     2108
_reflns_threshold_expression     I>2\s(I)
_refine_ls_structure_factor_coef     Fsqd
_refine_ls_matrix_type     full
_refine_ls_R_factor_all     0.0530
_refine_ls_R_factor_gt     0.0465
_refine_ls_wR_factor_gt     0.1274
_refine_ls_wR_factor_ref     0.1330
_refine_ls_goodness_of_fit_ref     1.000
_refine_ls_restrained_S_all     1.000
_refine_ls_number_reflns     2414
_refine_ls_number_parameters     124
_refine_ls_number_restraints     0
_refine_ls_hydrogen_treatment     constr
_refine_ls_weighting_scheme     calc
_refine_ls_weighting_details
            'calc w=1/[\s^2^(Fo^2^)+(0.076P)^2^+0.84P] where P=(Fo^2^+2Fc^2^)/3'
_atom_sites_solution_hydrogens     geom
_atom_sites_solution_primary     direct
_atom_sites_solution_secondary     difmap
_refine_ls_shift/su_max     0.000
_refine_ls_shift/su_mean     0.000
_refine_diff_density_max     1.181
_refine_diff_density_min     -0.847
_refine_ls_extinction_method     none
_refine_ls_extinction_coef     ?
loop_
    _atom_type_symbol
    _atom_type_description
    _atom_type_scat_dispersion_real
    _atom_type_scat_dispersion_imag
    _atom_type_scat_source
    'C' 'C' 0.0033 0.0016
                         'International Tables Vol C Tables 4.2.6.8 and 6.1.1.4'
    'H' 'H' 0.0000 0.0000
                         'International Tables Vol C Tables 4.2.6.8 and 6.1.1.4'
    'N' 'N' 0.0061 0.0033
                         'International Tables Vol C Tables 4.2.6.8 and 6.1.1.4'
    'Cl' 'Cl' 0.1484 0.1585
                         'International Tables Vol C Tables 4.2.6.8 and 6.1.1.4'
    'Cu' 'Cu' 0.3201 1.2651
                         'International Tables Vol C Tables 4.2.6.8 and 6.1.1.4'
_computing_data_collection     'APEX2 (Bruker, 2005)'
_computing_cell_refinement     'SAINT (Bruker, 2001)'
_computing_data_reduction     'SAINT (Bruker, 2001)'
_computing_structure_solution     'SHELXTL (Sheldrick, 2008)'
_computing_structure_refinement     'SHELXTL (Sheldrick, 2008)'
_computing_molecular_graphics     'SHELXTL (Sheldrick, 2008)'
_computing_publication_material     'SHELXTL (Sheldrick, 2008)'
loop_
    _atom_site_type_symbol
    _atom_site_label
    _atom_site_fract_x
    _atom_site_fract_y
    _atom_site_fract_z
    _atom_site_U_iso_or_equiv
    _atom_site_adp_type
    _atom_site_calc_flag
    _atom_site_refinement_flags
    _atom_site_occupancy
    _atom_site_symmetry_multiplicity
    _atom_site_disorder_assembly
    _atom_site_disorder_group
    Cu Cu1 1.0000 1.0000 0.0000 0.03611(19) Uani d S 1 2 . .
    Cl Cl1 0.20230(19) 0.81177(15) 0.21612(13) 0.0696(3) Uani d . 1 1 . .
    Cl Cl2 0.28874(19) 0.61212(13) 0.01081(11) 0.0644(3) Uani d . 1 1 . .
    Cl Cl3 0.5633(2) 0.65213(14) 0.25606(12) 0.0677(3) Uani d . 1 1 . .
    Cl Cl4 1.0465(2) 1.42819(12) 0.33037(12) 0.0730(4) Uani d . 1 1 . .
    Cl Cl5 0.5879(2) 1.27757(17) 0.35949(16) 0.0868(5) Uani d . 1 1 . .
    Cl Cl6 0.9881(3) 1.18805(17) 0.47247(11) 0.0886(5) Uani d . 1 1 . .
    N N1 0.7097(5) 0.8671(3) 0.0275(3) 0.0437(7) Uani d . 1 1 . .
    H H1 0.6365 0.7918 -0.0331 0.052 Uiso calc R 1 1 . .
    C C2 0.6169(5) 0.8813(4) 0.1278(3) 0.0358(6) Uani d . 1 1 . .
    N N3 0.6704(5) 0.9993(3) 0.2235(3) 0.0441(7) Uani d . 1 1 . .
    C C4 0.8405(6) 1.1234(4) 0.2244(3) 0.0353(6) Uani d . 1 1 . .
    N N5 0.9823(6) 1.1456(3) 0.1452(3) 0.0446(7) Uani d . 1 1 . .
    H H5 1.0802 1.2351 0.1582 0.054 Uiso calc R 1 1 . .
    C C6 0.4243(6) 0.7471(4) 0.1511(4) 0.0421(7) Uani d . 1 1 . .
    C C7 0.8629(7) 1.2489(4) 0.3416(3) 0.0425(7) Uani d . 1 1 . .
loop_
    _atom_site_aniso_label
    _atom_site_aniso_U_11
    _atom_site_aniso_U_22
    _atom_site_aniso_U_33
    _atom_site_aniso_U_12
    _atom_site_aniso_U_13
    _atom_site_aniso_U_23
    Cu1 0.0386(3) 0.0301(3) 0.0377(3) 0.0011(2) 0.0172(2) 0.0035(2)
    Cl1 0.0495(6) 0.0725(7) 0.0932(9) 0.0109(5) 0.0390(6) 0.0205(6)
    Cl2 0.0505(5) 0.0531(6) 0.0697(7) -0.0144(4) 0.0029(5) 0.0011(5)
    Cl3 0.0586(6) 0.0634(7) 0.0806(8) 0.0026(5) 0.0025(5) 0.0422(6)
    Cl4 0.0951(9) 0.0370(5) 0.0731(7) -0.0102(5) 0.0382(6) -0.0097(5)
    Cl5 0.0568(7) 0.0793(8) 0.1141(11) 0.0171(6) 0.0303(7) -0.0268(8)
    Cl6 0.1405(14) 0.0778(9) 0.0422(6) 0.0311(9) -0.0047(7) 0.0076(5)
    N1 0.0425(15) 0.0386(15) 0.0407(15) -0.0039(12) 0.0135(12) -0.0039(12)
    C2 0.0343(15) 0.0320(15) 0.0399(16) 0.0027(12) 0.0094(12) 0.0099(12)
    N3 0.0496(16) 0.0379(15) 0.0401(15) -0.0022(12) 0.0199(13) 0.0035(12)
    C4 0.0397(16) 0.0312(15) 0.0346(15) 0.0058(12) 0.0109(12) 0.0063(12)
    N5 0.0515(17) 0.0300(14) 0.0478(16) -0.0025(12) 0.0241(13) 0.0003(12)
    C6 0.0341(16) 0.0409(17) 0.0505(19) 0.0028(13) 0.0118(14) 0.0136(14)
    C7 0.0497(19) 0.0364(17) 0.0394(17) 0.0066(14) 0.0158(14) 0.0014(13)
_geom_special_details
;
All s.u.'s (except the s.u. in the dihedral angle between two l.s. planes)
are estimated using the full covariance matrix. The cell s.u.'s are taken
into account individually in the estimation of s.u.'s in distances, angles
and torsion angles; correlations between s.u.'s in cell parameters are only
used when they are defined by crystal symmetry. An approximate (isotropic)
treatment of cell s.u.'s is used for estimating s.u.'s involving l.s.
planes.
;
loop_
    _geom_bond_atom_site_label_1
    _geom_bond_atom_site_label_2
    _geom_bond_site_symmetry_2
    _geom_bond_distance
    _geom_bond_publ_flag
    Cu1 N5 . 1.931(3) ?
    Cu1 N1 . 1.941(3) ?
    Cl1 C6 . 1.749(4) ?
    Cl2 C6 . 1.767(4) ?
    Cl3 C6 . 1.759(4) ?
    Cl4 C7 . 1.762(4) ?
    Cl5 C7 . 1.742(4) ?
    Cl6 C7 . 1.736(4) ?
    N1 C2 . 1.284(4) ?
    N1 H1 . 0.8600 ?
    C2 N3 . 1.322(4) ?
    C2 C6 . 1.537(4) ?
    N3 C4 . 1.321(4) ?
    C4 N5 . 1.282(4) ?
    C4 C7 . 1.544(4) ?
    N5 H5 . 0.8600 ?
loop_
    _geom_angle_atom_site_label_1
    _geom_angle_atom_site_label_2
    _geom_angle_atom_site_label_3
    _geom_angle_site_symmetry_1
    _geom_angle_site_symmetry_3
    _geom_angle
    _geom_angle_publ_flag
    N5 Cu1 N1 . . 87.83(12) ?
    C2 N1 Cu1 . . 126.0(2) ?
    C2 N1 H1 . . 117.0 ?
    Cu1 N1 H1 . . 117.0 ?
    N1 C2 N3 . . 128.5(3) ?
    N1 C2 C6 . . 120.3(3) ?
    N3 C2 C6 . . 111.2(3) ?
    C4 N3 C2 . . 120.5(3) ?
    N5 C4 N3 . . 128.3(3) ?
    N5 C4 C7 . . 120.3(3) ?
    N3 C4 C7 . . 111.4(3) ?
    C4 N5 Cu1 . . 127.1(2) ?
    C4 N5 H5 . . 116.4 ?
    Cu1 N5 H5 . . 116.4 ?
    C2 C6 Cl1 . . 111.9(2) ?
    C2 C6 Cl3 . . 106.7(2) ?
    Cl1 C6 Cl3 . . 110.2(2) ?
    C2 C6 Cl2 . . 112.5(2) ?
    Cl1 C6 Cl2 . . 107.50(19) ?
    Cl3 C6 Cl2 . . 108.0(2) ?
    C4 C7 Cl6 . . 107.4(2) ?
    C4 C7 Cl5 . . 110.5(2) ?
    Cl6 C7 Cl5 . . 111.2(2) ?
    C4 C7 Cl4 . . 112.4(2) ?
    Cl6 C7 Cl4 . . 108.0(2) ?
    Cl5 C7 Cl4 . . 107.3(2) ?
loop_
    _geom_torsion_atom_site_label_1
    _geom_torsion_atom_site_label_2
    _geom_torsion_atom_site_label_3
    _geom_torsion_atom_site_label_4
    _geom_torsion_site_symmetry_1
    _geom_torsion_site_symmetry_2
    _geom_torsion_site_symmetry_3
    _geom_torsion_site_symmetry_4
    _geom_torsion
    _geom_torsion_publ_flag
    N5 Cu1 N1 C2 . . . . -14.1(3) ?
    N5 Cu1 N1 C2 2_775 . . . 165.9(3) ?
    Cu1 N1 C2 N3 . . . . 12.6(6) ?
    Cu1 N1 C2 C6 . . . . -164.4(2) ?
    N1 C2 N3 C4 . . . . -0.4(6) ?
    C6 C2 N3 C4 . . . . 176.7(3) ?
    C2 N3 C4 N5 . . . . -5.2(6) ?
    C2 N3 C4 C7 . . . . 177.1(3) ?
    N3 C4 N5 Cu1 . . . . -2.2(6) ?
    C7 C4 N5 Cu1 . . . . 175.3(2) ?
    N1 Cu1 N5 C4 . . . . 9.6(3) ?
    N1 Cu1 N5 C4 2_775 . . . -170.4(3) ?
    N1 C2 C6 Cl1 . . . . -140.6(3) ?
    N3 C2 C6 Cl1 . . . . 41.9(4) ?
    N1 C2 C6 Cl3 . . . . 98.8(3) ?
    N3 C2 C6 Cl3 . . . . -78.7(3) ?
    N1 C2 C6 Cl2 . . . . -19.5(4) ?
    N3 C2 C6 Cl2 . . . . 163.0(3) ?
    N5 C4 C7 Cl6 . . . . -105.0(3) ?
    N3 C4 C7 Cl6 . . . . 72.9(3) ?
    N5 C4 C7 Cl5 . . . . 133.5(3) ?
    N3 C4 C7 Cl5 . . . . -48.6(4) ?
    N5 C4 C7 Cl4 . . . . 13.7(4) ?
    N3 C4 C7 Cl4 . . . . -168.4(3) ?
_iucr_refine_instructions_details
;
TITL I in P-1
CELL 0.71073   5.9317   9.0782  10.8308  98.475  97.525 103.662
ZERR    1.00   0.0017   0.0026   0.0032   0.005   0.005   0.005
LATT  1
SFAC C H N CL CU
UNIT 8 4 6 12 1
TEMP 23.0
SIZE 0.06 0.24 0.33
L.S. 12
BOND $H
ACTA
CONF
HTAB
WGHT    0.076000    0.840000
FVAR       0.28071
CU1   5    1.000000    1.000000    0.000000    10.50000    0.03855    0.03015 =
         0.03769    0.00355    0.01725    0.00108
CL1   4    0.202297    0.811767    0.216123    11.00000    0.04949    0.07254 =
         0.09320    0.02047    0.03896    0.01085
CL2   4    0.288736    0.612121    0.010811    11.00000    0.05049    0.05305 =
         0.06974    0.00108    0.00293   -0.01444
CL3   4    0.563313    0.652134    0.256061    11.00000    0.05855    0.06340 =
         0.08063    0.04223    0.00251    0.00255
CL4   4    1.046454    1.428187    0.330368    11.00000    0.09513    0.03699 =
         0.07311   -0.00973    0.03824   -0.01016
CL5   4    0.587856    1.277566    0.359489    11.00000    0.05681    0.07927 =
         0.11414   -0.02676    0.03030    0.01714
CL6   4    0.988079    1.188054    0.472468    11.00000    0.14053    0.07777 =
         0.04217    0.00762   -0.00469    0.03113
N1    3    0.709727    0.867106    0.027464    11.00000    0.04248    0.03864 =
         0.04074   -0.00392    0.01347   -0.00394
AFIX  43
H1    2    0.636550    0.791779   -0.033127    11.00000   -1.20000
AFIX   0
C2    1    0.616864    0.881284    0.127765    11.00000    0.03426    0.03197 =
         0.03985    0.00985    0.00936    0.00265
N3    3    0.670447    0.999272    0.223477    11.00000    0.04958    0.03788 =
         0.04007    0.00353    0.01989   -0.00225
C4    1    0.840482    1.123439    0.224390    11.00000    0.03975    0.03124 =
         0.03458    0.00630    0.01086    0.00583
N5    3    0.982292    1.145619    0.145193    11.00000    0.05149    0.02996 =
         0.04780    0.00033    0.02410   -0.00246
AFIX  43
H5    2    1.080226    1.235138    0.158160    11.00000   -1.20000
AFIX   0
C6    1    0.424285    0.747125    0.151098    11.00000    0.03410    0.04087 =
         0.05051    0.01363    0.01184    0.00283
C7    1    0.862871    1.248908    0.341606    11.00000    0.04971    0.03642 =
         0.03943    0.00144    0.01583    0.00665
HKLF 4
REM  Namik4 in P-1
REM R1 =  0.0465 for   2108 Fo > 4sig(Fo)  and  0.0530 for all   2414 data
REM    124 parameters refined using      0 restraints
END
WGHT      0.0758      0.5851
REM Highest difference peak  1.181,  deepest hole -0.847,  1-sigma level  0.101
Q1    1   0.8277  1.1724  0.4792  11.00000  0.05    1.18
Q2    1   1.1011  1.3811  0.3893  11.00000  0.05    0.88
Q3    1   0.2865  0.8020  0.2818  11.00000  0.05    0.83
Q4    1   0.5202  0.7054  0.3190  11.00000  0.05    0.61
Q5    1   1.1513  0.9661 -0.0287  11.00000  0.05    0.60
Q6    1   0.9068  1.4181  0.3209  11.00000  0.05    0.49
Q7    1   0.6024  1.2073  0.4002  11.00000  0.05    0.47
Q8    1   0.2046  0.6625  0.0489  11.00000  0.05    0.46
Q9    1   0.3749  0.5805  0.0570  11.00000  0.05    0.45
Q10   1   0.3255  0.7714  0.1808  11.00000  0.05    0.44
Q11   1   0.6011  1.2747  0.3020  11.00000  0.05    0.34
Q12   1   0.8368  1.1985  0.2786  11.00000  0.05    0.33
Q13   1   0.7140  0.6327  0.2556  11.00000  0.05    0.30
Q14   1   0.7112  1.2383  0.3271  11.00000  0.05    0.30
Q15   1   1.1214  1.3982  0.2803  11.00000  0.05    0.29
Q16   1   0.7165  0.6123  0.1854  11.00000  0.05    0.28
Q17   1   0.4585  1.3199  0.4233  11.00000  0.05    0.26
Q18   1   1.0732  1.4182  0.2976  11.00000  0.05    0.26
Q19   1   0.8682  1.2011  0.3897  11.00000  0.05    0.26
Q20   1   0.9687  1.1067  0.2013  11.00000  0.05    0.24
;
