# Supplementary material for: [N-(1-Aza­nidyl-2,2,2-trichloro­ethyl­idene)-2,2,2-trichloro­ethanimidamide]­copper(II)
Source: Acta Crystallogr Sect E Struct Rep Online. 2012 Aug 25;68(Pt 9):m1220–1. doi: 10.1107/S1600536812036124 (PMC3435628; doi:10.1107/S1600536812036124)
Supplement: Supplementary file 2 [file e-68-m1220-Isup2.hkl]

# 
# h,k,l, Fc-squared, Fo-squared, sigma(Fo-squared) and status flag 
# 
data_I
_shelx_title ' Namik4 in P-1' 
_shelx_refln_list_code          4 
_shelx_F_calc_maximum      115.64 
_exptl_crystal_F_000       327.00 
_reflns_d_resolution_high  0.7828 
 
loop_ 
 _symmetry_equiv_pos_as_xyz 
 'x, y, z' 
 '-x, -y, -z' 
 
_cell_length_a     5.9317 
_cell_length_b     9.0782 
_cell_length_c    10.8308 
_cell_angle_alpha  98.475 
_cell_angle_beta   97.525 
_cell_angle_gamma 103.662 
 
_shelx_F_squared_multiplier     1.000 
 
loop_ 
 _refln_index_h 
 _refln_index_k 
 _refln_index_l 
 _refln_F_squared_calc 
 _refln_F_squared_meas 
 _refln_F_squared_sigma 
 _refln_observed_status 
   1   0   0      969.74      827.20     15.12 o 
   2   0   0     1732.90     1563.93     40.17 o 
   3   0   0     1424.67     1416.32     30.72 o 
   4   0   0      327.87      333.05      7.64 o 
   5   0   0      472.67      496.83     14.94 o 
   6   0   0        2.34        2.42      1.40 o 
   7   0   0      116.52      133.82      5.47 o 
  -7   1   0        0.10        1.91      1.57 o 
  -6   1   0       78.40      105.20      4.44 o 
  -5   1   0      253.71      319.87     10.05 o 
  -4   1   0      433.78      459.84     26.01 o 
  -3   1   0      458.94      449.87     24.14 o 
  -2   1   0       43.56       50.20      1.76 o 
  -1   1   0      192.13      233.80      5.15 o 
   0   1   0      465.18      658.54     12.02 o 
   1   1   0     7595.17     7812.63    172.05 o 
   2   1   0      233.40      204.11      5.58 o 
   3   1   0       28.58       30.30      1.85 o 
   4   1   0       10.17       11.14      2.06 o 
   5   1   0      155.70      162.05      4.20 o 
   6   1   0      177.82      189.43      7.55 o 
   7   1   0        0.14        0.00      2.22 o 
  -7   2   0       14.93       18.80      2.79 o 
  -6   2   0       25.70       22.12      2.24 o 
  -5   2   0      182.14      182.99      6.33 o 
  -4   2   0     1220.03     1176.49     36.68 o 
  -3   2   0      125.11      125.66      3.08 o 
  -2   2   0     1189.05     1207.47     26.13 o 
  -1   2   0     1775.40     1678.43     36.19 o 
   0   2   0     1540.47     1941.97     50.16 o 
   1   2   0     1074.60     1347.21     45.17 o 
   2   2   0     1786.20     1979.74     42.68 o 
   3   2   0     2793.24     2843.61     61.46 o 
   4   2   0        9.40       12.69      0.98 o 
   5   2   0        0.74        1.26      0.62 o 
   6   2   0      272.46      255.32     12.56 o 
  -7   3   0       39.93       41.80      3.23 o 
  -6   3   0       14.92        6.57      1.59 o 
  -5   3   0       35.51       22.99      2.16 o 
  -4   3   0      191.45      198.16      4.75 o 
  -3   3   0     2338.97     2317.09     49.95 o 
  -2   3   0      185.17      193.97      4.43 o 
  -1   3   0      771.34      708.43     15.41 o 
   0   3   0       24.57       34.52      1.45 o 
   1   3   0     3172.51     3609.98     93.46 o 
   2   3   0      455.61      491.92     19.86 o 
   3   3   0      191.48      185.12      4.53 o 
   4   3   0      231.33      215.57      5.32 o 
   5   3   0       23.17       24.51      1.57 o 
   6   3   0       36.22       36.11      5.71 o 
  -7   4   0       21.90       26.16      4.31 o 
  -6   4   0       19.19       12.87      1.89 o 
  -5   4   0      183.72      181.90      6.41 o 
  -4   4   0      116.73      119.99      3.11 o 
  -3   4   0       63.55       56.67      1.74 o 
  -2   4   0      825.57      762.10     16.64 o 
  -1   4   0      835.54      819.83     17.89 o 
   0   4   0       53.60       88.23      2.98 o 
   1   4   0        1.37       11.02      1.13 o 
   2   4   0      523.02      510.61     11.43 o 
   3   4   0      244.68      242.44      5.77 o 
   4   4   0       58.11       73.07      2.39 o 
   5   4   0      135.81      150.77      4.15 o 
   6   4   0       23.02       25.13      3.68 o 
  -7   5   0        8.91       11.55      1.95 o 
  -6   5   0      195.60      236.00     10.79 o 
  -5   5   0        4.65        3.93      1.22 o 
  -4   5   0     1530.86     1546.50     33.63 o 
  -3   5   0       43.32       38.63      1.72 o 
  -2   5   0     1283.53     1196.75     26.14 o 
  -1   5   0     1720.79     1799.75     39.05 o 
   0   5   0     2329.57     2780.02     71.86 o 
   1   5   0     1679.97     1931.02     49.93 o 
   2   5   0      299.41      336.18      9.48 o 
   3   5   0      924.16      944.54     20.84 o 
   4   5   0       29.57       32.33      2.18 o 
   5   5   0        1.29        2.07      1.90 o 
  -7   6   0        0.06        0.41      1.52 o 
  -6   6   0       32.45       43.75      3.30 o 
  -5   6   0       95.22      118.93      4.79 o 
  -4   6   0       24.70       27.10      1.39 o 
  -3   6   0      662.63      633.06     14.11 o 
  -2   6   0       35.32       32.27      1.37 o 
  -1   6   0        3.64        5.79      0.65 o 
   0   6   0      208.39      225.99      6.71 o 
   1   6   0      435.43      503.30     13.84 o 
   2   6   0      120.46      112.78      4.13 o 
   3   6   0       70.00       77.28      3.40 o 
   4   6   0      342.27      388.83     11.27 o 
   5   6   0       79.17       95.60      4.24 o 
  -6   7   0        6.90        6.49      1.73 o 
  -5   7   0       48.20       48.93      3.07 o 
  -4   7   0       11.36       11.19      1.35 o 
  -3   7   0      542.00      507.04     11.55 o 
  -2   7   0       74.37       71.17      2.24 o 
  -1   7   0      579.53      557.36     15.21 o 
   0   7   0      632.17      689.68     18.56 o 
   1   7   0      194.68      214.55      6.74 o 
   2   7   0      426.47      477.21     13.53 o 
   3   7   0      250.40      238.96      7.65 o 
   4   7   0        7.57        5.90      1.84 o 
  -6   8   0       10.85        9.82      1.85 o 
  -5   8   0        6.13        6.88      1.57 o 
  -4   8   0       19.98       17.31      1.90 o 
  -3   8   0        1.75        0.00      0.84 o 
  -2   8   0      110.01      108.76      3.15 o 
  -1   8   0      179.34      152.41      5.18 o 
   0   8   0      170.04      172.63      5.73 o 
   1   8   0        0.51        0.00      0.94 o 
   2   8   0      122.09      117.16      8.25 o 
   3   8   0      100.96      103.60      4.76 o 
  -6   9   0       27.67       27.34      3.11 o 
  -5   9   0       13.90       13.47      1.88 o 
  -4   9   0        0.21        0.00      0.69 o 
  -3   9   0        1.39        3.13      0.77 o 
  -2   9   0       28.71       22.96      2.92 o 
  -1   9   0      106.16      132.56      8.00 o 
   0   9   0       73.38       66.68      3.22 o 
   1   9   0       56.64       43.41      2.81 o 
   2   9   0      275.78      257.21      8.32 o 
  -5  10   0       31.98       35.15      3.68 o 
  -4  10   0       30.75       28.68      4.82 o 
  -3  10   0       91.95       88.24      3.80 o 
  -2  10   0       10.15        7.89      1.35 o 
  -1  10   0      169.37      152.96      5.52 o 
   0  10   0       26.28       34.37      4.38 o 
   1  10   0        4.25        3.60      2.54 o 
  -3  11   0       11.85        6.56      1.48 o 
  -2  11   0       12.23       14.42      1.76 o 
  -1  11   0        1.32        3.05      1.33 o 
   0  11   0       25.77       27.23      2.48 o 
   0 -11   1        0.88        8.76      3.17 o 
   1 -11   1        9.51        8.59      1.63 o 
   2 -11   1        0.60        0.00      1.14 o 
   3 -11   1       16.39       15.89      2.54 o 
   4 -11   1        5.70        0.00      2.79 o 
  -2 -10   1       54.05       51.52      3.30 o 
  -1 -10   1       94.17      101.48      4.38 o 
   0 -10   1      136.53      127.56      5.90 o 
   1 -10   1      138.85      129.43      4.87 o 
   2 -10   1        9.51        9.73      1.44 o 
   3 -10   1        4.19        0.00      1.03 o 
   4 -10   1       53.05       48.97      3.68 o 
   5 -10   1        0.06        0.00      1.33 o 
  -3  -9   1        0.26        0.00      3.74 o 
  -2  -9   1       16.35       11.14      4.44 o 
  -1  -9   1        1.94        3.01      1.21 o 
   0  -9   1        1.71        1.58      1.03 o 
   1  -9   1      254.18      251.25      7.78 o 
   2  -9   1        1.46        0.06      1.33 o 
   3  -9   1        0.60        2.28      0.76 o 
   4  -9   1        0.25        0.00      0.77 o 
   5  -9   1       18.66       12.67      1.90 o 
   6  -9   1       14.30       16.16      2.13 o 
  -3  -8   1      119.83      134.87      5.23 o 
  -2  -8   1      125.22      125.89      4.88 o 
  -1  -8   1        0.81        0.67      1.05 o 
   0  -8   1     1495.40     1597.75     41.80 o 
   1  -8   1      391.46      384.09     18.85 o 
   2  -8   1      573.05      560.75     12.82 o 
   3  -8   1      447.52      413.43      9.66 o 
   4  -8   1       13.78       11.82      1.77 o 
   5  -8   1       33.51       42.14      3.05 o 
   6  -8   1        8.55        8.31      1.83 o 
  -4  -7   1        5.21        6.30      1.78 o 
  -3  -7   1      713.87      728.03     19.89 o 
  -2  -7   1      267.12      273.40      8.35 o 
  -1  -7   1        0.83        1.85      0.95 o 
   0  -7   1        0.50        0.00      0.71 o 
   1  -7   1      396.24      413.70     26.14 o 
   2  -7   1      139.89      132.61      3.56 o 
   3  -7   1      156.84      171.85      4.45 o 
   4  -7   1      165.44      154.72      4.14 o 
   5  -7   1        0.64        0.00      1.65 o 
   6  -7   1       20.60       21.44      4.76 o 
  -5  -6   1        1.22        1.27      1.24 o 
  -4  -6   1        5.77        4.36      1.25 o 
  -3  -6   1       37.88       42.30      2.46 o 
  -2  -6   1       54.09       62.33      2.96 o 
  -1  -6   1      827.84      951.78     25.29 o 
   0  -6   1       83.57       98.25      3.57 o 
   1  -6   1        1.94        3.91      0.51 o 
   2  -6   1      179.75      187.32      4.62 o 
   3  -6   1      795.40      772.93     17.15 o 
   4  -6   1       80.98       80.75      2.47 o 
   5  -6   1       25.41       19.61      4.38 o 
   6  -6   1       12.37        7.53      1.83 o 
   7  -6   1        9.98        3.81      1.69 o 
  -5  -5   1       54.00       60.43      5.46 o 
  -4  -5   1       21.15       24.25      1.97 o 
  -3  -5   1      226.19      208.53      5.53 o 
  -2  -5   1      157.09      162.61      6.15 o 
  -1  -5   1       17.33       17.59      2.73 o 
   0  -5   1     2230.89     2420.23     62.31 o 
   1  -5   1      910.14     1005.43     21.92 o 
   2  -5   1       14.43       11.04      1.14 o 
   3  -5   1        3.97        4.38      0.60 o 
   4  -5   1      143.14      158.37      4.08 o 
   5  -5   1       21.83       20.42      2.13 o 
   6  -5   1       35.61       43.50      3.20 o 
   7  -5   1       20.43       22.66      2.58 o 
  -6  -4   1       22.66       16.88      3.30 o 
  -5  -4   1      261.87      240.68      6.42 o 
  -4  -4   1       40.40       34.81      1.67 o 
  -3  -4   1       46.43       42.65      1.79 o 
  -2  -4   1        1.21        0.75      0.38 o 
  -1  -4   1       19.86       33.41      1.83 o 
   0  -4   1      627.23      768.26     20.14 o 
   1  -4   1      705.04      708.53     18.43 o 
   2  -4   1        1.03        1.76      0.82 o 
   3  -4   1      172.90      149.27      3.68 o 
   4  -4   1      197.45      204.89      5.02 o 
   5  -4   1      160.26      190.74      9.26 o 
   6  -4   1       60.07       81.28      4.03 o 
   7  -4   1       11.14        9.42      1.89 o 
  -6  -3   1       12.96        5.81      1.48 o 
  -5  -3   1        3.35        2.61      1.81 o 
  -4  -3   1     1944.79     1918.89     41.58 o 
  -3  -3   1      329.19      372.10      8.45 o 
  -2  -3   1     1351.02     1563.69     33.67 o 
  -1  -3   1     4081.08     4685.30    202.48 o 
   0  -3   1     1380.47     1836.90     47.84 o 
   1  -3   1     7843.71     7883.78    436.61 o 
   2  -3   1      159.30      113.55      4.09 o 
   3  -3   1      811.82      694.82     15.29 o 
   4  -3   1       24.99       32.89      1.40 o 
   5  -3   1       58.14       69.37      3.36 o 
   6  -3   1      172.75      210.09      7.40 o 
   7  -3   1       11.01       16.90      2.16 o 
  -6  -2   1       63.47       82.27      3.95 o 
  -5  -2   1       36.50       52.44      1.95 o 
  -4  -2   1       38.23       29.93      1.41 o 
  -3  -2   1     2320.60     2326.20     50.12 o 
  -2  -2   1     2473.48     2649.22     57.08 o 
  -1  -2   1     1436.22     1745.61     57.90 o 
   0  -2   1     2219.27     2840.23     54.01 o 
   1  -2   1     2455.17     2562.67     61.96 o 
   2  -2   1     1554.43     1432.92     31.36 o 
   3  -2   1      148.87      162.01      3.86 o 
   4  -2   1      647.56      630.72     21.15 o 
   5  -2   1       27.02       30.45      2.63 o 
   6  -2   1        9.15        8.97      2.35 o 
   7  -2   1      129.59      159.33      6.19 o 
  -7  -1   1       35.33       38.34      4.44 o 
  -6  -1   1       21.04       26.06      2.60 o 
  -5  -1   1      275.79      293.41      6.97 o 
  -4  -1   1      117.95      117.85      3.13 o 
  -3  -1   1      191.63      186.35      4.41 o 
  -2  -1   1     3184.77     3270.56     70.27 o 
  -1  -1   1     3484.30     3517.38     76.23 o 
   0  -1   1      928.14     1081.97     20.68 o 
   1  -1   1     5679.90     5518.91    140.42 o 
   2  -1   1     2894.84     2680.80     58.11 o 
   3  -1   1     2112.42     1917.29     56.30 o 
   4  -1   1      167.81      118.46      4.06 o 
   5  -1   1        9.05        3.21      0.79 o 
   6  -1   1      101.08       89.45      4.08 o 
   7  -1   1        4.48        1.79      2.09 o 
  -7   0   1       64.62       67.85      3.81 o 
  -6   0   1      270.87      288.11     11.87 o 
  -5   0   1        2.91        6.34      1.28 o 
  -4   0   1      848.60      861.40     18.95 o 
  -3   0   1       45.86       40.21      2.27 o 
  -2   0   1      212.91      193.03      4.35 o 
  -1   0   1      758.70      756.42     14.86 o 
   0   0   1     1210.61      962.47     44.73 o 
   1   0   1        6.82        8.27      0.68 o 
   2   0   1     5851.87     5731.63    123.20 o 
   3   0   1     2393.78     2436.71     57.64 o 
   4   0   1       81.68       76.14      2.61 o 
   5   0   1        8.45       11.19      2.31 o 
   6   0   1        0.30        0.00      1.27 o 
   7   0   1       21.25       20.21      2.29 o 
  -7   1   1       18.12       18.32      2.22 o 
  -6   1   1       28.38       19.67      2.15 o 
  -5   1   1      456.83      406.22     12.52 o 
  -4   1   1       92.97       84.11      3.78 o 
  -3   1   1      116.71       88.79      2.20 o 
  -2   1   1       64.09       59.81      2.20 o 
  -1   1   1      428.37      412.00      7.48 o 
   0   1   1     1403.40     1435.22     56.18 o 
   1   1   1       22.20       13.60      0.50 o 
   2   1   1      883.97      846.87     20.42 o 
   3   1   1      147.28      112.93      2.93 o 
   4   1   1     1057.56     1137.79     24.93 o 
   5   1   1      269.69      292.57      7.02 o 
   6   1   1        7.86       11.54      1.78 o 
  -7   2   1        4.26        5.02      1.76 o 
  -6   2   1       19.15       23.71      2.44 o 
  -5   2   1      584.02      600.98     17.95 o 
  -4   2   1      740.26      660.48     19.38 o 
  -3   2   1     2026.03     2113.27     59.76 o 
  -2   2   1        9.31       12.85      0.62 o 
  -1   2   1     4764.00     4734.89    102.34 o 
   0   2   1     2923.26     3128.75     96.60 o 
   1   2   1      133.43      103.28      4.04 o 
   2   2   1      649.27      606.28     13.28 o 
   3   2   1      151.15      145.49      3.66 o 
   4   2   1       45.61       34.86      1.54 o 
   5   2   1        5.99        7.32      0.88 o 
   6   2   1      128.75      145.51     10.15 o 
  -7   3   1       23.39       35.33      3.11 o 
  -6   3   1        9.97       11.49      1.77 o 
  -5   3   1       39.59       25.26      2.28 o 
  -4   3   1      404.53      396.40     12.02 o 
  -3   3   1      168.93      172.99      4.07 o 
  -2   3   1     1742.58     1673.28     36.16 o 
  -1   3   1     1796.26     1883.73     40.93 o 
   0   3   1      482.74      507.05     11.14 o 
   1   3   1     2431.24     2744.43     59.31 o 
   2   3   1       28.08       14.27      0.85 o 
   3   3   1      692.32      715.56     15.82 o 
   4   3   1       14.36       17.81      1.22 o 
   5   3   1       80.63      101.71      3.13 o 
   6   3   1        0.19        0.12      1.36 o 
  -7   4   1       14.33       18.03      2.25 o 
  -6   4   1       59.60       71.53      3.76 o 
  -5   4   1       63.15       67.77      3.40 o 
  -4   4   1       12.67       15.40      1.71 o 
  -3   4   1      699.22      627.80     13.83 o 
  -2   4   1     3174.89     3065.89     66.29 o 
  -1   4   1     2593.59     2445.73     53.16 o 
   0   4   1       39.36       33.80      2.04 o 
   1   4   1      641.95      819.16     21.51 o 
   2   4   1     2925.27     3357.45     72.34 o 
   3   4   1       25.73       21.66      1.68 o 
   4   4   1      152.52      128.37      3.57 o 
   5   4   1        9.42        6.98      1.52 o 
  -7   5   1       15.92       19.60      2.60 o 
  -6   5   1      135.60      153.81      8.25 o 
  -5   5   1       15.24       14.93      1.88 o 
  -4   5   1       28.18       21.35      2.55 o 
  -3   5   1      292.07      285.16      6.61 o 
  -2   5   1       44.36       33.20      1.43 o 
  -1   5   1      569.87      581.28     12.91 o 
   0   5   1      110.10      121.49      3.96 o 
   1   5   1      204.41      216.96      6.49 o 
   2   5   1      224.81      225.97      6.80 o 
   3   5   1       76.11       78.95      3.26 o 
   4   5   1      263.26      260.81      7.86 o 
   5   5   1        5.60        6.42      1.52 o 
  -7   6   1       16.26       13.95      2.16 o 
  -6   6   1       56.49       53.18      3.93 o 
  -5   6   1       88.49       86.99      3.88 o 
  -4   6   1        0.29        0.48      0.45 o 
  -3   6   1       25.44       17.67      1.11 o 
  -2   6   1     1318.72     1303.73     42.65 o 
  -1   6   1        1.67        1.98      0.95 o 
   0   6   1     1413.95     1468.47     46.83 o 
   1   6   1     1155.55     1240.85     32.50 o 
   2   6   1        3.81        1.89      0.94 o 
   3   6   1       42.20       56.43      2.96 o 
   4   6   1      179.15      193.78      6.52 o 
  -6   7   1       12.94        9.63      1.85 o 
  -5   7   1      166.57      151.89      6.28 o 
  -4   7   1      272.86      281.21      6.70 o 
  -3   7   1        7.09       10.07      0.89 o 
  -2   7   1       48.56       49.76      1.80 o 
  -1   7   1      166.14      169.87      7.40 o 
   0   7   1      284.64      316.29      9.15 o 
   1   7   1      137.29      146.69      5.06 o 
   2   7   1        9.22        7.14      1.28 o 
   3   7   1        0.53        0.00      1.27 o 
   4   7   1        0.68        0.00      1.27 o 
  -6   8   1       11.27       14.05      1.97 o 
  -5   8   1        3.96        2.97      1.40 o 
  -4   8   1       77.60       70.28      2.44 o 
  -3   8   1      264.09      272.35      6.65 o 
  -2   8   1       18.47        9.87      0.87 o 
  -1   8   1        7.78        2.81      1.00 o 
   0   8   1      147.50      139.76      4.85 o 
   1   8   1      659.78      647.19     17.76 o 
   2   8   1       24.27       24.23      2.17 o 
   3   8   1      168.57      170.25      6.16 o 
  -5   9   1       46.61       52.29      3.35 o 
  -4   9   1       19.82       12.62      1.61 o 
  -3   9   1      133.95      106.64      4.06 o 
  -2   9   1      362.25      347.05     17.07 o 
  -1   9   1        1.84        2.46      1.09 o 
   0   9   1       52.26       61.37      3.03 o 
   1   9   1        6.55        7.27      2.41 o 
   2   9   1      100.30      108.38      7.74 o 
  -5  10   1        3.69        2.08      2.28 o 
  -4  10   1        0.42        1.65      2.79 o 
  -3  10   1        0.52        0.00      0.95 o 
  -2  10   1        1.86        0.47      1.02 o 
  -1  10   1        0.21        0.63      1.33 o 
   0  10   1        2.75        2.43      1.24 o 
   1  10   1       46.86       37.14      2.75 o 
  -3  11   1       20.07       18.95      2.13 o 
  -2  11   1       37.51       36.87      3.87 o 
  -1  11   1       72.05       66.77      7.49 o 
   0 -11   2       16.76       12.96      4.25 o 
   1 -11   2       86.46       94.46      4.13 o 
   2 -11   2       75.44       70.44      3.52 o 
   3 -11   2       14.10        9.71      1.59 o 
  -2 -10   2       73.42       66.13      3.71 o 
  -1 -10   2        3.14        0.41      1.27 o 
   0 -10   2       86.62       77.26      3.61 o 
   1 -10   2       20.93       15.87      4.31 o 
   2 -10   2       52.79       58.00      3.05 o 
   3 -10   2       15.92       10.72      1.55 o 
   4 -10   2       26.04       25.22      2.79 o 
   5 -10   2        4.53        2.96      1.53 o 
  -3  -9   2        0.45        0.00      2.41 o 
  -2  -9   2       91.14      102.84      4.48 o 
  -1  -9   2      142.81      134.07      5.04 o 
   0  -9   2        0.43        0.00      1.71 o 
   1  -9   2      395.53      380.66     15.10 o 
   2  -9   2       85.72       86.25      3.54 o 
   3  -9   2       82.31       86.58      3.06 o 
   4  -9   2      118.21      118.12      3.67 o 
   5  -9   2       15.69       13.07      3.30 o 
  -4  -8   2      341.90      351.32     10.76 o 
  -3  -8   2       65.11       57.68      3.25 o 
  -2  -8   2       35.70       33.59      2.36 o 
  -1  -8   2      154.11      169.86      5.88 o 
   0  -8   2       59.14       64.10      3.13 o 
   1  -8   2      132.56      120.99      5.52 o 
   2  -8   2       93.19       84.70      2.67 o 
   3  -8   2       63.28       81.86      2.72 o 
   4  -8   2       15.95       13.00      1.12 o 
   5  -8   2        9.23        9.51      1.76 o 
   6  -8   2       18.63       20.83      4.31 o 
  -4  -7   2       40.11       48.67      2.96 o 
  -3  -7   2       98.76      109.40      4.32 o 
  -2  -7   2       16.96       10.43      1.45 o 
  -1  -7   2      418.47      423.14     12.04 o 
   0  -7   2      214.56      252.65      7.68 o 
   1  -7   2        5.27        4.80      0.61 o 
   2  -7   2      272.32      219.79      5.40 o 
   3  -7   2       74.37       81.17      2.60 o 
   4  -7   2       74.98       77.84      2.56 o 
   5  -7   2       37.36       26.02      4.89 o 
   6  -7   2        1.88        3.12      1.57 o 
  -5  -6   2      100.27       98.72      4.09 o 
  -4  -6   2       91.06       84.76      3.59 o 
  -3  -6   2      205.68      215.66      6.68 o 
  -2  -6   2      530.13      572.03     15.63 o 
  -1  -6   2     1014.08     1158.68     30.49 o 
   0  -6   2       91.55       94.30      3.59 o 
   1  -6   2      172.53      166.34      4.17 o 
   2  -6   2      863.33      798.51     19.14 o 
   3  -6   2      360.75      326.40      7.61 o 
   4  -6   2       11.87        8.10      0.85 o 
   5  -6   2       11.27       12.27      1.68 o 
   6  -6   2       15.16       14.02      3.05 o 
   7  -6   2        3.29        4.70      1.76 o 
  -5  -5   2       79.12       78.73      6.79 o 
  -4  -5   2      185.70      207.74      6.39 o 
  -3  -5   2        1.90        0.00      0.95 o 
  -2  -5   2      340.47      391.57     16.69 o 
  -1  -5   2       95.65      102.86      3.59 o 
   0  -5   2        2.05        4.31      1.90 o 
   1  -5   2      136.78      130.99      6.51 o 
   2  -5   2      104.23       96.38      4.77 o 
   3  -5   2     1592.64     1519.42     33.07 o 
   4  -5   2       53.84       53.63      1.94 o 
   5  -5   2       53.87       68.42      3.36 o 
   6  -5   2        0.33        0.30      1.48 o 
   7  -5   2        6.37        6.57      1.76 o 
  -6  -4   2       81.42       72.97      5.46 o 
  -5  -4   2      322.63      324.86      9.61 o 
  -4  -4   2       96.73       76.86      2.36 o 
  -3  -4   2       97.63      105.26      2.87 o 
  -2  -4   2     1383.19     1422.41     30.80 o 
  -1  -4   2     4630.44     5549.73    142.67 o 
   0  -4   2      590.92      637.86     14.04 o 
   1  -4   2      328.33      325.75     17.08 o 
   2  -4   2     2628.11     2581.61     55.72 o 
   3  -4   2      208.77      202.11      5.28 o 
   4  -4   2     1105.58     1064.47     38.53 o 
   5  -4   2      139.58      133.03      4.76 o 
   6  -4   2       10.08       11.19      1.80 o 
   7  -4   2        1.81        1.02      1.50 o 
  -6  -3   2       21.25       18.53      2.19 o 
  -5  -3   2      608.59      635.90     14.27 o 
  -4  -3   2      184.31      199.67      8.33 o 
  -3  -3   2       18.07       15.71      1.05 o 
  -2  -3   2      764.18      820.97     17.96 o 
  -1  -3   2     2505.71     2590.93     80.47 o 
   0  -3   2      196.18      184.86      4.36 o 
   1  -3   2       49.03       47.91      3.46 o 
   2  -3   2       13.51       18.28      0.89 o 
   3  -3   2      472.29      432.83     18.47 o 
   4  -3   2       44.14       33.47      2.24 o 
   5  -3   2       44.11       34.79      3.17 o 
   6  -3   2       50.17       51.45      3.18 o 
   7  -3   2       15.61       14.58      2.04 o 
  -6  -2   2       37.67       20.30      3.30 o 
  -5  -2   2        4.30        0.00      0.51 o 
  -4  -2   2      679.49      654.22     14.56 o 
  -3  -2   2      110.69      105.90      5.46 o 
  -2  -2   2     1495.31     1683.81     42.03 o 
  -1  -2   2     5342.90     5336.30    116.46 o 
   0  -2   2     1773.22     2305.49     68.50 o 
   1  -2   2    12016.28    11496.68    348.26 o 
   2  -2   2        1.02        0.62      0.32 o 
   3  -2   2      210.32      185.13      4.44 o 
   4  -2   2        4.88        5.19      0.64 o 
   5  -2   2      405.94      390.28     15.86 o 
   6  -2   2        3.30        2.57      1.90 o 
   7  -2   2       50.45       64.71      3.72 o 
  -7  -1   2       10.44        7.33      1.76 o 
  -6  -1   2        4.83        4.25      1.46 o 
  -5  -1   2      228.07      214.19      5.23 o 
  -4  -1   2     1273.14     1231.92     26.87 o 
  -3  -1   2     1141.58     1104.33     23.96 o 
  -2  -1   2     3321.84     3368.75     72.76 o 
  -1  -1   2      811.32      778.06     16.83 o 
   0  -1   2     2248.41     2308.18     67.71 o 
   1  -1   2     4163.79     3844.94     96.32 o 
   2  -1   2     3057.18     2782.39     60.20 o 
   3  -1   2        7.97        5.84      0.57 o 
   4  -1   2       55.60       67.94      2.17 o 
   5  -1   2       25.87       23.47      2.54 o 
   6  -1   2      108.87      136.48      5.25 o 
   7  -1   2        0.97        3.22      1.62 o 
  -7   0   2       31.71       32.61      2.94 o 
  -6   0   2       16.85       24.85      4.76 o 
  -5   0   2       82.29       58.94      3.00 o 
  -4   0   2        0.54        0.79      0.90 o 
  -3   0   2     3368.18     3169.13     68.29 o 
  -2   0   2       80.98       87.79      2.91 o 
  -1   0   2     4073.49     3703.75     79.91 o 
   0   0   2      145.29      134.86      6.92 o 
   1   0   2      836.24      813.30     19.34 o 
   2   0   2      382.78      376.31     10.03 o 
   3   0   2     1652.20     1624.59     37.64 o 
   4   0   2     1493.11     1473.82     40.84 o 
   5   0   2       81.18       54.71      4.12 o 
   6   0   2       58.41       64.02      3.45 o 
  -7   1   2       84.48       95.10      8.95 o 
  -6   1   2       25.34       31.30      2.58 o 
  -5   1   2      397.97      426.40     13.06 o 
  -4   1   2       19.82       11.24      1.71 o 
  -3   1   2       37.91       28.60      1.64 o 
  -2   1   2    13372.14    11874.91    876.66 o 
  -1   1   2      444.71      395.25     11.40 o 
   0   1   2     8762.01     8401.68    377.89 o 
   1   1   2      147.79      175.62      8.25 o 
   2   1   2      650.37      625.45     16.29 o 
   3   1   2      458.71      452.10     11.26 o 
   4   1   2       89.81       68.14      2.81 o 
   5   1   2      472.07      469.11     10.79 o 
   6   1   2       80.56       80.06      3.86 o 
  -7   2   2       44.98       60.01      3.70 o 
  -6   2   2        1.99        0.00      1.40 o 
  -5   2   2      394.95      463.35     14.09 o 
  -4   2   2      267.82      276.01      8.61 o 
  -3   2   2     2184.58     2236.22     63.26 o 
  -2   2   2      174.30      161.22      3.17 o 
  -1   2   2       57.96       37.89      2.17 o 
   0   2   2      101.61      101.47      5.31 o 
   1   2   2     1503.62     1724.38     37.30 o 
   2   2   2       40.84       34.07      1.21 o 
   3   2   2      167.23      171.46      4.23 o 
   4   2   2        0.44        0.00      0.61 o 
   5   2   2       36.13       31.96      1.82 o 
   6   2   2       67.73       70.05      2.67 o 
  -7   3   2       37.66       42.45      3.38 o 
  -6   3   2      150.93      137.81      6.03 o 
  -5   3   2        0.71        1.01      1.17 o 
  -4   3   2      537.17      491.51     14.72 o 
  -3   3   2      543.66      509.38     14.94 o 
  -2   3   2      424.36      410.14      9.09 o 
  -1   3   2     1552.73     1504.96     32.72 o 
   0   3   2       21.32       24.63      1.67 o 
   1   3   2     4366.23     5025.70    186.71 o 
   2   3   2       43.48       50.23      1.69 o 
   3   3   2       19.10       21.05      2.35 o 
   4   3   2      324.07      332.34      8.76 o 
   5   3   2       18.30       13.24      1.18 o 
   6   3   2       20.18       18.06      1.86 o 
  -7   4   2        2.37        1.17      1.63 o 
  -6   4   2        1.55        0.00      1.29 o 
  -5   4   2      414.35      406.51     12.61 o 
  -4   4   2       66.15       58.20      4.12 o 
  -3   4   2      655.61      694.48     15.25 o 
  -2   4   2     1048.55     1053.20     22.88 o 
  -1   4   2       45.23       74.39      5.24 o 
   0   4   2       64.76       99.01      2.65 o 
   1   4   2       54.38       59.30      1.87 o 
   2   4   2     1189.00     1261.36     27.62 o 
   3   4   2      333.12      367.66      8.57 o 
   4   4   2       51.21       44.63      1.95 o 
   5   4   2      187.34      222.40      9.90 o 
  -7   5   2      144.15      165.35      6.53 o 
  -6   5   2        2.58        0.00      2.54 o 
  -5   5   2       68.60       67.71      3.34 o 
  -4   5   2       10.30        5.90      1.06 o 
  -3   5   2      397.66      389.40      8.81 o 
  -2   5   2     1070.75     1060.59     23.19 o 
  -1   5   2      562.44      544.89     12.14 o 
   0   5   2     1940.93     1980.80     70.12 o 
   1   5   2      310.43      298.98      8.57 o 
   2   5   2     1123.38     1244.29     27.40 o 
   3   5   2      355.17      386.15     11.00 o 
   4   5   2      172.79      187.23      6.16 o 
   5   5   2        5.05        7.29      1.42 o 
  -7   6   2       17.13       25.13      3.43 o 
  -6   6   2      325.85      351.45     36.87 o 
  -5   6   2        4.46        5.31      1.36 o 
  -4   6   2      274.62      286.61      6.75 o 
  -3   6   2       61.58       37.50      1.81 o 
  -2   6   2     1456.78     1488.40     32.48 o 
  -1   6   2      787.34      827.24     18.26 o 
   0   6   2        1.70        4.64      0.98 o 
   1   6   2     2118.02     2343.60     66.24 o 
   2   6   2        0.28        0.00      0.94 o 
   3   6   2       17.74       19.99      1.97 o 
   4   6   2       73.62       70.74      5.27 o 
  -6   7   2       33.78       36.19      3.05 o 
  -5   7   2       35.05       37.56      2.77 o 
  -4   7   2       40.54       40.94      2.46 o 
  -3   7   2       48.73       42.46      2.74 o 
  -2   7   2       34.05       49.02      1.79 o 
  -1   7   2      102.65       91.67      4.29 o 
   0   7   2        2.59        1.24      0.90 o 
   1   7   2        5.52        5.02      1.33 o 
   2   7   2      139.22      140.75      5.06 o 
   3   7   2       77.69       76.64      3.78 o 
   4   7   2       47.82       48.83      3.25 o 
  -6   8   2       11.90       11.32      1.90 o 
  -5   8   2       92.52       84.79      6.98 o 
  -4   8   2       16.28       11.58      1.78 o 
  -3   8   2      247.79      251.75      6.20 o 
  -2   8   2        3.56        2.90      0.67 o 
  -1   8   2       11.71        7.63      1.19 o 
   0   8   2      332.02      318.88      9.33 o 
   1   8   2       55.20       62.07      3.19 o 
   2   8   2        1.18        0.79      1.33 o 
   3   8   2        1.88        0.65      1.30 o 
  -5   9   2        7.14        2.81      1.65 o 
  -4   9   2       42.24       53.17      3.12 o 
  -3   9   2       11.46        8.74      1.24 o 
  -2   9   2       62.43       70.01      3.17 o 
  -1   9   2       42.38       36.61      2.32 o 
   0   9   2       61.18       59.96      3.03 o 
   1   9   2        5.75        4.35      2.03 o 
   2   9   2        1.47        0.66      1.27 o 
  -4  10   2       58.86       53.17      5.71 o 
  -3  10   2       22.93       35.13      2.42 o 
  -2  10   2      103.65      103.19      4.13 o 
  -1  10   2      123.49      120.18      4.54 o 
   0  10   2      116.57      114.47      7.36 o 
   1  10   2       39.78       37.37      2.70 o 
  -3  11   2       75.60       68.85      3.40 o 
  -2  11   2       37.60       39.12      2.69 o 
   0 -11   3        1.87        0.95      1.71 o 
   1 -11   3       10.77       10.29      1.65 o 
   2 -11   3       84.38       93.79      4.22 o 
   3 -11   3        0.33        0.00      1.78 o 
  -2 -10   3       33.68       32.57      2.77 o 
  -1 -10   3        5.01        7.08      1.68 o 
   0 -10   3        0.31        1.08      1.24 o 
   1 -10   3       36.23       31.06      3.30 o 
   2 -10   3       17.04       12.95      2.47 o 
   3 -10   3       78.63       71.33      3.45 o 
   4 -10   3        4.14        1.85      1.16 o 
   5 -10   3       10.15        8.63      2.35 o 
  -3  -9   3       71.26       67.85      3.69 o 
  -2  -9   3      488.90      509.12     14.66 o 
  -1  -9   3      242.15      236.45      7.65 o 
   0  -9   3       16.51       13.71      1.65 o 
   1  -9   3       12.51       23.02      2.02 o 
   2  -9   3      144.04      140.97      4.94 o 
   3  -9   3        1.65        1.74      1.12 o 
   4  -9   3       68.56       68.33      2.66 o 
   5  -9   3        5.80        5.01      2.41 o 
  -4  -8   3       11.49        9.31      1.71 o 
  -3  -8   3        1.27        0.19      1.18 o 
  -2  -8   3       81.76       68.40      3.36 o 
  -1  -8   3      466.33      531.46     14.90 o 
   0  -8   3       29.79       25.61      2.41 o 
   1  -8   3       43.47       37.62      2.30 o 
   2  -8   3        0.41        0.16      0.67 o 
   3  -8   3      102.87       83.71      2.73 o 
   4  -8   3      155.89      155.08      4.31 o 
   5  -8   3        4.28        4.24      1.57 o 
   6  -8   3       24.53       32.31      3.05 o 
  -4  -7   3       71.50       64.19      4.25 o 
  -3  -7   3       23.40       25.96      2.22 o 
  -2  -7   3      423.10      440.35     13.58 o 
  -1  -7   3       22.89       24.64      2.04 o 
   0  -7   3     1323.20     1460.65     38.20 o 
   1  -7   3      856.82      767.25     28.36 o 
   2  -7   3       29.56       40.64      2.21 o 
   3  -7   3      199.70      186.39      5.76 o 
   4  -7   3       34.74       36.92      1.79 o 
   5  -7   3      172.72      201.53     10.03 o 
   6  -7   3        0.87        0.36      1.48 o 
  -5  -6   3      169.93      165.05      8.19 o 
  -4  -6   3      157.38      157.37      5.34 o 
  -3  -6   3        0.48        0.68      0.79 o 
  -2  -6   3        3.05        4.55      1.02 o 
  -1  -6   3        2.02        2.44      0.83 o 
   0  -6   3       12.83       16.51      1.52 o 
   1  -6   3      128.50      126.47      7.52 o 
   2  -6   3      271.38      253.81      8.41 o 
   3  -6   3       13.43        6.79      0.84 o 
   4  -6   3        3.09        4.23      1.06 o 
   5  -6   3       25.31       17.22      3.17 o 
   6  -6   3       64.91       68.22      3.79 o 
  -5  -5   3       66.13       69.80      3.93 o 
  -4  -5   3       88.37       72.72      3.93 o 
  -3  -5   3      591.52      574.63     12.92 o 
  -2  -5   3      143.01      130.01      3.38 o 
  -1  -5   3      591.49      726.85     19.25 o 
   0  -5   3        1.27        2.93      1.05 o 
   1  -5   3      278.70      304.92     15.92 o 
   2  -5   3       30.82       19.33      1.25 o 
   3  -5   3      141.41      142.32      3.77 o 
   4  -5   3        1.10        1.64      1.52 o 
   5  -5   3        3.51        5.63      1.02 o 
   6  -5   3       52.32       42.25      3.14 o 
   7  -5   3        9.50        6.88      1.73 o 
  -6  -4   3      166.07      157.87      8.63 o 
  -5  -4   3      199.98      176.16      4.62 o 
  -4  -4   3       41.83       36.28      2.28 o 
  -3  -4   3       73.22       54.56      1.81 o 
  -2  -4   3     2664.70     2588.62     55.96 o 
  -1  -4   3      157.82      191.44      4.60 o 
   0  -4   3       16.58       24.54      1.06 o 
   1  -4   3       65.86       74.45      2.10 o 
   2  -4   3      827.90      807.03     17.67 o 
   3  -4   3        9.54        6.13      0.71 o 
   4  -4   3      149.98      127.75      3.49 o 
   5  -4   3      134.85      145.64      4.62 o 
   6  -4   3       24.34       24.26      2.59 o 
   7  -4   3       16.61       14.77      2.07 o 
  -6  -3   3        6.27        5.17      1.97 o 
  -5  -3   3      272.46      261.88      9.26 o 
  -4  -3   3       64.68       61.20      3.88 o 
  -3  -3   3       12.91       16.54      1.04 o 
  -2  -3   3       24.29       22.29      0.93 o 
  -1  -3   3     3306.18     3881.40    132.51 o 
   0  -3   3     1651.62     2100.48    110.84 o 
   1  -3   3        9.00       14.63      1.68 o 
   2  -3   3     3323.76     3057.86     66.38 o 
   3  -3   3      666.58      612.47     13.64 o 
   4  -3   3      417.22      403.52      9.26 o 
   5  -3   3       23.66       32.66      1.64 o 
   6  -3   3       18.84       28.35      2.62 o 
   7  -3   3        4.10        4.65      1.64 o 
  -6  -2   3      380.68      366.09     25.57 o 
  -5  -2   3       77.38       95.15      2.79 o 
  -4  -2   3      987.73     1025.80     22.47 o 
  -3  -2   3     1703.42     1800.43     38.75 o 
  -2  -2   3      735.07      661.05     14.44 o 
  -1  -2   3     6505.61     6426.58    138.67 o 
   0  -2   3     1039.93      986.21     37.53 o 
   1  -2   3    10957.23    10156.60    218.16 o 
   2  -2   3      107.67      105.41      4.33 o 
   3  -2   3      220.52      200.78      4.80 o 
   4  -2   3      985.18      902.58     19.89 o 
   5  -2   3      123.09      142.66      4.72 o 
   6  -2   3        3.89        5.68      1.52 o 
   7  -2   3        0.05        0.81      1.48 o 
  -7  -1   3        3.39        0.00      1.40 o 
  -6  -1   3        9.43        4.02      1.46 o 
  -5  -1   3       96.25      103.99      2.88 o 
  -4  -1   3      359.44      390.18      8.81 o 
  -3  -1   3       44.73       39.21      1.55 o 
  -2  -1   3       76.34       67.69      2.79 o 
  -1  -1   3      124.41      149.87      3.43 o 
   0  -1   3        2.01        2.26      0.44 o 
   1  -1   3        9.28       18.92      1.84 o 
   2  -1   3     1482.76     1437.38     37.01 o 
   3  -1   3       13.76       11.11      0.80 o 
   4  -1   3        2.68        0.00      1.51 o 
   5  -1   3      465.99      416.63     12.77 o 
   6  -1   3       19.24       16.81      2.10 o 
  -7   0   3      159.64      158.86     11.93 o 
  -6   0   3      112.50      123.86      4.93 o 
  -5   0   3       10.01       12.14      1.43 o 
  -4   0   3      230.29      210.70      9.32 o 
  -3   0   3     1609.71     1570.79     33.83 o 
  -2   0   3       16.62       18.67      1.92 o 
  -1   0   3       27.03       31.12      1.01 o 
   0   0   3     2010.54     1969.65     51.12 o 
   1   0   3       10.34        7.84      0.50 o 
   2   0   3      299.07      251.42     13.48 o 
   3   0   3      136.47      122.01      3.13 o 
   4   0   3      110.26       90.31      3.54 o 
   5   0   3       41.26       49.92      2.08 o 
   6   0   3       46.09       32.45      3.36 o 
  -7   1   3      101.59      102.17      6.47 o 
  -6   1   3      204.34      209.36      7.31 o 
  -5   1   3       85.95       77.87      3.49 o 
  -4   1   3      133.62      105.06      6.15 o 
  -3   1   3        0.83        1.78      0.63 o 
  -2   1   3      572.06      542.21     11.89 o 
  -1   1   3       73.28       83.79      2.03 o 
   0   1   3     7553.68     7456.61    160.26 o 
   1   1   3      254.34      262.87      5.95 o 
   2   1   3      667.38      675.93     14.87 o 
   3   1   3       61.10       53.08      2.21 o 
   4   1   3        1.13        0.00      0.63 o 
   5   1   3        3.04        2.98      0.88 o 
   6   1   3        3.12        4.51      1.49 o 
  -7   2   3       62.58       61.63      3.70 o 
  -6   2   3       48.04       41.00      2.80 o 
  -5   2   3       72.72       50.94      2.96 o 
  -4   2   3      192.86      175.80      7.42 o 
  -3   2   3       15.14       31.13      1.82 o 
  -2   2   3      920.56      956.29     20.71 o 
  -1   2   3     6636.95     6780.01    222.30 o 
   0   2   3     2103.75     1982.50     44.69 o 
   1   2   3      446.34      554.82     16.03 o 
   2   2   3     1438.23     1378.25     29.84 o 
   3   2   3      940.70      963.35     21.23 o 
   4   2   3       45.13       46.83      1.96 o 
   5   2   3       57.78       70.79      2.53 o 
   6   2   3       28.73       30.11      1.94 o 
  -7   3   3       51.96       58.82      3.68 o 
  -6   3   3       84.78       97.85      4.33 o 
  -5   3   3     1037.05     1161.35     33.65 o 
  -4   3   3       63.81       65.83      6.79 o 
  -3   3   3     1604.41     1581.89     34.26 o 
  -2   3   3      603.95      539.07     11.85 o 
  -1   3   3     3115.61     3271.83     77.49 o 
   0   3   3     5931.97     6075.72    130.41 o 
   1   3   3       98.98       75.93      5.51 o 
   2   3   3       95.22       92.61      3.48 o 
   3   3   3        6.42        4.07      0.76 o 
   4   3   3      212.21      238.74      5.95 o 
   5   3   3       34.22       44.92      3.30 o 
  -7   4   3        0.58        1.31      1.61 o 
  -6   4   3       18.49       24.10      2.53 o 
  -5   4   3      241.63      294.12      9.50 o 
  -4   4   3      437.65      452.44     13.64 o 
  -3   4   3      358.34      343.48      7.82 o 
  -2   4   3      306.29      253.64      5.86 o 
  -1   4   3      520.06      491.46     10.86 o 
   0   4   3      210.38      226.31      6.12 o 
   1   4   3     2129.15     2326.84     59.94 o 
   2   4   3      719.22      770.95     17.20 o 
   3   4   3      173.34      194.49      5.01 o 
   4   4   3       30.76       21.75      1.71 o 
   5   4   3      325.99      364.46     10.62 o 
  -7   5   3        1.47        3.96      2.54 o 
  -6   5   3       20.85       15.18      3.24 o 
  -5   5   3        6.50        4.49      1.27 o 
  -4   5   3      954.61      950.20     27.59 o 
  -3   5   3      396.40      382.00      8.66 o 
  -2   5   3        5.17        5.40      0.60 o 
  -1   5   3      211.82      205.99      4.96 o 
   0   5   3      359.43      406.88     17.64 o 
   1   5   3      234.09      280.80     14.17 o 
   2   5   3      511.91      588.99     13.38 o 
   3   5   3       92.60       93.26      3.05 o 
   4   5   3        4.32        0.00      1.46 o 
   5   5   3        1.02        0.00      1.34 o 
  -7   6   3        1.36        1.46      1.53 o 
  -6   6   3       11.16        9.93      1.92 o 
  -5   6   3        0.63        0.00      1.09 o 
  -4   6   3       77.17       67.38      3.17 o 
  -3   6   3      569.48      553.57     12.49 o 
  -2   6   3       71.29       59.34      2.14 o 
  -1   6   3      135.93      122.37      4.17 o 
   0   6   3      597.86      645.98     31.22 o 
   1   6   3        0.65        0.74      0.65 o 
   2   6   3      170.38      176.34      5.88 o 
   3   6   3       69.36       67.83      3.38 o 
   4   6   3      151.68      162.11      5.85 o 
  -6   7   3        1.13        1.47      1.45 o 
  -5   7   3        3.20        0.23      1.29 o 
  -4   7   3       53.40       54.57      2.93 o 
  -3   7   3       24.36       25.51      1.41 o 
  -2   7   3      646.41      658.63     14.77 o 
  -1   7   3      523.16      526.78     20.58 o 
   0   7   3      108.86      113.40      4.06 o 
   1   7   3       16.69       14.13      1.84 o 
   2   7   3      129.72      137.06      5.03 o 
   3   7   3      186.76      188.91      6.59 o 
  -6   8   3       38.27       43.11      3.19 o 
  -5   8   3        0.79        1.67      1.34 o 
  -4   8   3      136.20      127.87      4.97 o 
  -3   8   3        1.06        1.81      0.71 o 
  -2   8   3       68.96       72.56      2.45 o 
  -1   8   3       37.38       36.86      3.17 o 
   0   8   3       89.34       88.91      6.98 o 
   1   8   3        0.71        0.42      1.02 o 
   2   8   3       95.87       88.19      3.99 o 
   3   8   3        2.88        4.35      1.60 o 
  -5   9   3       23.40       20.68      3.24 o 
  -4   9   3       29.49       35.31      2.65 o 
  -3   9   3       24.93       19.55      1.85 o 
  -2   9   3        5.69        2.37      1.02 o 
  -1   9   3      298.46      290.17      8.72 o 
   0   9   3       36.34       28.39      2.23 o 
   1   9   3      196.01      181.47      9.64 o 
   2   9   3      143.10      132.79      5.18 o 
  -4  10   3       64.03       64.98      6.22 o 
  -3  10   3       43.46       40.66      2.58 o 
  -2  10   3       23.12       23.86      2.16 o 
  -1  10   3       48.61       37.95      2.67 o 
   0  10   3       59.68       69.65      3.38 o 
   0 -11   4       15.80       15.48      2.41 o 
   1 -11   4        2.87        3.62      1.44 o 
   2 -11   4       73.85       55.82      3.26 o 
   3 -11   4        3.25        1.82      1.36 o 
  -2 -10   4       18.02       15.77      2.10 o 
  -1 -10   4      198.97      212.06      7.17 o 
   0 -10   4       97.62      107.28      4.45 o 
   1 -10   4      189.94      218.05      7.17 o 
   2 -10   4       51.63       47.68      2.86 o 
   3 -10   4       20.73       24.17      3.55 o 
   4 -10   4       38.23       42.25      2.79 o 
  -3  -9   4        0.84        0.00      2.03 o 
  -2  -9   4      158.72      158.92      5.93 o 
  -1  -9   4       18.00       23.48      2.34 o 
   0  -9   4        4.71        5.86      1.34 o 
   1  -9   4       12.45       13.12      3.30 o 
   2  -9   4       86.38       93.27      3.77 o 
   3  -9   4       28.35       20.42      2.18 o 
   4  -9   4        0.14        1.06      0.86 o 
   5  -9   4       46.88       44.48      3.35 o 
  -4  -8   4        8.91        5.31      1.51 o 
  -3  -8   4       30.08       23.70      2.30 o 
  -2  -8   4        5.84        9.99      1.59 o 
  -1  -8   4      158.71      144.69      5.20 o 
   0  -8   4      118.36      112.46      4.25 o 
   1  -8   4        3.09        4.19      1.11 o 
   2  -8   4       54.97       59.32      2.92 o 
   3  -8   4       64.24       71.08      4.57 o 
   4  -8   4       64.75       70.79      2.66 o 
   5  -8   4        3.25        1.12      1.46 o 
   6  -8   4       10.46        5.71      1.80 o 
  -4  -7   4       16.51       10.48      1.56 o 
  -3  -7   4      114.12       95.47      4.01 o 
  -2  -7   4        1.84        3.58      1.27 o 
  -1  -7   4      177.66      196.26      6.40 o 
   0  -7   4       58.36       61.00      3.00 o 
   1  -7   4      134.46      138.20      3.78 o 
   2  -7   4      539.25      551.95     12.53 o 
   3  -7   4        1.20        2.10      0.77 o 
   4  -7   4       44.30       39.99      2.25 o 
   5  -7   4        2.26        1.47      1.46 o 
   6  -7   4       14.40        7.86      1.77 o 
  -5  -6   4      113.26       98.35      5.46 o 
  -4  -6   4       61.46       46.32      2.65 o 
  -3  -6   4      120.92      111.74      5.46 o 
  -2  -6   4       25.93       30.09      3.36 o 
  -1  -6   4      115.24      171.18      5.57 o 
   0  -6   4     1315.20     1487.69     32.38 o 
   1  -6   4        0.54        0.00      1.88 o 
   2  -6   4      222.40      192.79      4.81 o 
   3  -6   4       33.31       25.31      1.56 o 
   4  -6   4        4.17        2.72      0.82 o 
   5  -6   4       81.18       90.80      3.52 o 
   6  -6   4       10.47       15.01      1.97 o 
  -5  -5   4      250.05      236.67     11.61 o 
  -4  -5   4      545.10      540.23     19.29 o 
  -3  -5   4     1359.26     1307.63     28.56 o 
  -2  -5   4       26.61       15.98      1.91 o 
  -1  -5   4      172.59      186.85      4.66 o 
   0  -5   4     4342.58     5256.72    130.67 o 
   1  -5   4      483.79      521.64     22.99 o 
   2  -5   4      835.80      826.87     18.23 o 
   3  -5   4      173.76      165.05      4.24 o 
   4  -5   4       19.90       21.92      1.61 o 
   5  -5   4        1.66        2.41      0.84 o 
   6  -5   4       30.38       39.76      3.11 o 
  -6  -4   4       63.74       71.45      5.46 o 
  -5  -4   4        0.47        0.00      0.83 o 
  -4  -4   4      226.73      232.21      6.53 o 
  -3  -4   4      152.90      171.96      4.31 o 
  -2  -4   4      419.48      395.50     17.77 o 
  -1  -4   4       22.80       18.06      1.14 o 
   0  -4   4      541.01      608.94     24.18 o 
   1  -4   4     3093.63     3349.51    136.34 o 
   2  -4   4      649.73      596.72     13.25 o 
   3  -4   4     1318.00     1260.49     27.57 o 
   4  -4   4        2.04        4.19      1.17 o 
   5  -4   4      103.62      102.72      4.12 o 
   6  -4   4       40.14       42.26      4.70 o 
  -6  -3   4       13.62       11.49      1.59 o 
  -5  -3   4        0.58        1.19      0.71 o 
  -4  -3   4      276.76      281.15      6.64 o 
  -3  -3   4      804.81      829.39     18.24 o 
  -2  -3   4     1227.28     1253.86     27.31 o 
  -1  -3   4     2259.72     2357.18     57.21 o 
   0  -3   4      355.20      343.37      8.62 o 
   1  -3   4      466.88      541.19     14.13 o 
   2  -3   4     1830.66     1794.89     38.73 o 
   3  -3   4      743.60      729.46     16.10 o 
   4  -3   4       60.81       69.38      2.88 o 
   5  -3   4       14.73        7.30      1.27 o 
   6  -3   4        7.65        0.87      1.66 o 
  -6  -2   4      147.45      136.96      6.85 o 
  -5  -2   4       85.25       84.65      2.55 o 
  -4  -2   4      969.74      948.66     20.90 o 
  -3  -2   4     1068.26     1000.95     21.87 o 
  -2  -2   4       80.98       83.37      2.20 o 
  -1  -2   4        0.63        1.20      0.36 o 
   0  -2   4       10.72        8.03      1.14 o 
   1  -2   4     2333.94     2372.35     82.07 o 
   2  -2   4       12.21        6.51      1.33 o 
   3  -2   4      424.92      420.93     13.13 o 
   4  -2   4      584.21      562.96     12.76 o 
   5  -2   4        8.16        9.21      0.99 o 
   6  -2   4        3.77        3.61      2.79 o 
  -7  -1   4        0.14        0.00      1.38 o 
  -6  -1   4      106.52       89.50      7.11 o 
  -5  -1   4       90.34       60.64      2.94 o 
  -4  -1   4      162.07      126.59      3.28 o 
  -3  -1   4      720.71      698.80     21.49 o 
  -2  -1   4      825.38      808.94     17.69 o 
  -1  -1   4     1288.06     1356.54     29.34 o 
   0  -1   4      913.51      866.44     25.25 o 
   1  -1   4     1136.39     1097.52     28.54 o 
   2  -1   4       22.43       33.57      1.19 o 
   3  -1   4      343.59      308.77      7.18 o 
   4  -1   4       34.08       30.35      3.34 o 
   5  -1   4      327.08      325.78      7.84 o 
   6  -1   4        6.34       10.98      1.92 o 
  -7   0   4       27.34       24.20      2.67 o 
  -6   0   4      126.91      136.96      5.33 o 
  -5   0   4        3.04        1.19      1.21 o 
  -4   0   4     2798.14     2761.79     59.41 o 
  -3   0   4      453.22      383.48      8.57 o 
  -2   0   4       56.32       99.14      2.57 o 
  -1   0   4      141.18      127.19      3.02 o 
   0   0   4     3651.07     3533.67    116.24 o 
   1   0   4      674.04      600.58     15.85 o 
   2   0   4       96.18      114.17      2.88 o 
   3   0   4      144.08      141.81      3.62 o 
   4   0   4       58.76       59.75      2.20 o 
   5   0   4        0.64        0.00      0.78 o 
   6   0   4       27.08       36.42      2.94 o 
  -7   1   4        0.62        0.00      1.61 o 
  -6   1   4       16.77       19.45      2.15 o 
  -5   1   4        9.70       12.04      1.52 o 
  -4   1   4        0.71        0.00      0.89 o 
  -3   1   4     3661.93     3717.00     80.02 o 
  -2   1   4      132.04      164.02      3.83 o 
  -1   1   4     1355.09     1276.43     27.61 o 
   0   1   4      228.92      281.78      6.39 o 
   1   1   4     3071.78     3032.97     65.58 o 
   2   1   4     2018.07     1927.51     51.59 o 
   3   1   4        6.97        6.47      0.72 o 
   4   1   4      570.74      559.08     12.65 o 
   5   1   4        5.32        5.67      1.02 o 
   6   1   4       71.91       80.38      3.41 o 
  -7   2   4      223.01      244.14     22.65 o 
  -6   2   4        0.32        0.00      1.21 o 
  -5   2   4      145.73      160.48      5.72 o 
  -4   2   4      534.70      591.11     28.24 o 
  -3   2   4      573.89      605.72     17.63 o 
  -2   2   4     2123.77     2026.05     43.76 o 
  -1   2   4     1606.10     1569.93     33.88 o 
   0   2   4     1745.43     1795.08     38.77 o 
   1   2   4       25.51       20.04      1.26 o 
   2   2   4      488.46      518.48     11.62 o 
   3   2   4      936.78      935.44     20.68 o 
   4   2   4      176.77      184.71      8.44 o 
   5   2   4        6.67        2.48      1.00 o 
   6   2   4       41.88       40.45      2.20 o 
  -7   3   4      192.97      213.59     23.67 o 
  -6   3   4       91.30       89.08      4.10 o 
  -5   3   4        0.73        0.89      1.84 o 
  -4   3   4       38.18       29.73      2.01 o 
  -3   3   4      303.14      308.26      7.04 o 
  -2   3   4      276.96      289.51      6.53 o 
  -1   3   4      792.52      855.80     18.64 o 
   0   3   4      521.52      580.12     12.87 o 
   1   3   4       36.27       34.20      1.45 o 
   2   3   4       31.97       20.58      1.28 o 
   3   3   4      423.61      469.77     10.80 o 
   4   3   4       39.02       40.28      1.96 o 
   5   3   4        9.20        8.77      1.46 o 
  -7   4   4       34.20       47.02      5.52 o 
  -6   4   4      266.99      237.86     10.66 o 
  -5   4   4      253.17      235.37      7.93 o 
  -4   4   4      143.38      143.25      5.15 o 
  -3   4   4      177.71      150.12      3.73 o 
  -2   4   4       65.55       74.54      2.11 o 
  -1   4   4     2762.75     2821.71     60.81 o 
   0   4   4        9.93       12.26      0.97 o 
   1   4   4      593.79      609.90     16.29 o 
   2   4   4      496.95      532.08     19.37 o 
   3   4   4       40.42       42.44      2.03 o 
   4   4   4       28.03       32.74      1.98 o 
   5   4   4       34.86       33.30      2.44 o 
  -7   5   4       10.58        8.92      2.00 o 
  -6   5   4        4.84        4.51      1.50 o 
  -5   5   4      184.86      182.66      6.44 o 
  -4   5   4      126.81      125.26      5.71 o 
  -3   5   4      518.51      538.81     12.08 o 
  -2   5   4      131.37      129.93      3.32 o 
  -1   5   4       67.02       78.30      2.35 o 
   0   5   4      261.80      257.51      7.55 o 
   1   5   4      119.02      134.76      4.54 o 
   2   5   4        6.63        5.92      0.91 o 
   3   5   4       82.13       92.22      3.13 o 
   4   5   4        3.76        2.99      3.17 o 
  -6   6   4       18.58       13.14      1.97 o 
  -5   6   4       24.99       30.81      2.46 o 
  -4   6   4        7.77        3.00      1.09 o 
  -3   6   4      426.60      448.52     10.25 o 
  -2   6   4      826.40      784.88     17.38 o 
  -1   6   4        3.69        2.07      0.75 o 
   0   6   4     1090.74     1093.48     28.75 o 
   1   6   4      396.90      389.23     10.93 o 
   2   6   4      358.01      359.91     10.48 o 
   3   6   4        2.56        2.10      1.27 o 
   4   6   4       68.25       76.80      3.94 o 
  -6   7   4       60.16       70.46      5.20 o 
  -5   7   4       15.02       13.70      1.69 o 
  -4   7   4      179.80      203.33      6.97 o 
  -3   7   4       62.93       59.36      2.06 o 
  -2   7   4       86.63       81.68      2.95 o 
  -1   7   4      243.42      245.11      8.66 o 
   0   7   4       23.50       17.84      1.64 o 
   1   7   4        7.19       10.33      2.35 o 
   2   7   4        7.87        8.45      1.97 o 
   3   7   4       10.41        7.56      1.68 o 
  -6   8   4       84.96       93.63      8.76 o 
  -5   8   4       27.76       23.35      4.51 o 
  -4   8   4        1.29        0.40      1.11 o 
  -3   8   4       46.83       46.62      1.96 o 
  -2   8   4       37.16       28.54      1.70 o 
  -1   8   4       37.78       24.82      1.90 o 
   0   8   4       34.59       33.21      2.25 o 
   1   8   4       33.23       28.56      3.62 o 
   2   8   4        0.26        0.92      1.52 o 
  -5   9   4       91.52      111.50     10.28 o 
  -4   9   4        7.38        7.65      1.52 o 
  -3   9   4       84.75       87.14      3.61 o 
  -2   9   4      101.75       95.73      3.87 o 
  -1   9   4      117.56      133.10      5.65 o 
   0   9   4       93.94       85.18      3.66 o 
   1   9   4        3.04        6.02      2.67 o 
  -4  10   4       42.31       53.30      5.71 o 
  -3  10   4        6.00        3.89      1.24 o 
  -2  10   4        0.15        0.00      1.33 o 
  -1  10   4       18.92       14.23      1.69 o 
   0 -11   5      106.72       95.02      4.30 o 
   1 -11   5        2.51        4.23      1.42 o 
   2 -11   5       15.61       17.46      2.22 o 
   3 -11   5       22.09       26.45      2.58 o 
  -2 -10   5       17.57       15.52      2.10 o 
  -1 -10   5        3.63        9.65      1.78 o 
   0 -10   5       60.99       60.39      5.20 o 
   1 -10   5        0.51        0.99      1.15 o 
   2 -10   5        5.35        4.73      1.40 o 
   3 -10   5       25.03       26.72      2.44 o 
   4 -10   5       21.85       22.70      2.73 o 
  -3  -9   5        2.60        0.00      1.65 o 
  -2  -9   5       12.36       13.37      1.92 o 
  -1  -9   5        3.74        1.77      1.29 o 
   0  -9   5        3.04        0.47      1.15 o 
   1  -9   5      239.93      232.94      7.41 o 
   2  -9   5        5.07        1.58      1.11 o 
   3  -9   5        5.31        5.14      1.31 o 
   4  -9   5        0.32        2.57      1.00 o 
   5  -9   5       16.31       15.82      3.43 o 
  -3  -8   5       91.58       79.32      3.83 o 
  -2  -8   5      180.16      177.69      6.18 o 
  -1  -8   5        7.41        8.06      1.37 o 
   0  -8   5      234.46      265.48      8.08 o 
   1  -8   5       14.54       23.40      2.16 o 
   2  -8   5       71.12       62.46      2.31 o 
   3  -8   5       39.53       46.67      2.07 o 
   4  -8   5        0.35        2.17      0.96 o 
   5  -8   5        2.70        0.72      1.46 o 
  -4  -7   5       73.14       58.42      3.12 o 
  -3  -7   5      271.41      283.63      8.63 o 
  -2  -7   5        5.11        5.53      1.65 o 
  -1  -7   5       51.88       51.78      2.77 o 
   0  -7   5       55.33       40.55      3.19 o 
   1  -7   5      311.60      337.47      7.99 o 
   2  -7   5      187.11      174.31      4.59 o 
   3  -7   5       23.71       13.21      1.46 o 
   4  -7   5      256.43      286.18      8.44 o 
   5  -7   5       12.16        7.59      1.18 o 
   6  -7   5       12.55        8.71      1.82 o 
  -5  -6   5      144.26      143.33      5.03 o 
  -4  -6   5      219.28      201.66      6.43 o 
  -3  -6   5       11.76       12.42      1.40 o 
  -2  -6   5      570.14      592.88     13.41 o 
  -1  -6   5      957.12     1009.81     28.72 o 
   0  -6   5      169.08      185.32      4.78 o 
   1  -6   5      460.25      474.45     14.11 o 
   2  -6   5       18.80       33.58      1.62 o 
   3  -6   5      592.05      591.39     17.71 o 
   4  -6   5        7.69        7.90      1.00 o 
   5  -6   5        8.28       12.52      1.28 o 
   6  -6   5        6.53        3.68      2.67 o 
  -5  -5   5       84.27       84.86      3.50 o 
  -4  -5   5      265.76      256.76      9.84 o 
  -3  -5   5        0.65        0.47      0.65 o 
  -2  -5   5        0.49        0.90      0.72 o 
  -1  -5   5      316.65      341.31     11.59 o 
   0  -5   5      810.60      952.54     27.58 o 
   1  -5   5      181.81      202.55      7.83 o 
   2  -5   5       63.29       70.10      2.22 o 
   3  -5   5      124.65      116.63      3.90 o 
   4  -5   5       65.48       50.79      2.39 o 
   5  -5   5       13.54       12.60      1.25 o 
   6  -5   5        0.73        1.64      1.66 o 
  -6  -4   5        0.51        0.00      2.41 o 
  -5  -4   5      189.78      165.38      4.41 o 
  -4  -4   5        4.95        0.94      0.74 o 
  -3  -4   5      796.13      799.20     17.73 o 
  -2  -4   5      160.75      174.94      9.64 o 
  -1  -4   5      443.16      524.00     11.76 o 
   0  -4   5       52.49       66.48      2.14 o 
   1  -4   5      695.80      675.26     22.70 o 
   2  -4   5      216.23      181.80      6.60 o 
   3  -4   5       35.28       27.72      1.72 o 
   4  -4   5      101.53       84.37      3.20 o 
   5  -4   5       21.86       20.72      2.33 o 
   6  -4   5       49.66       70.10      3.90 o 
  -6  -3   5        0.73        0.00      1.19 o 
  -5  -3   5       19.56       18.17      1.32 o 
  -4  -3   5      365.53      331.32      7.78 o 
  -3  -3   5      253.09      218.45      5.25 o 
  -2  -3   5      459.82      419.55      9.47 o 
  -1  -3   5      178.34      189.00      4.57 o 
   0  -3   5      118.42      127.12      3.91 o 
   1  -3   5       81.08       76.40      2.14 o 
   2  -3   5       21.54       13.91      0.97 o 
   3  -3   5      477.33      456.63     13.78 o 
   4  -3   5      141.67      115.25      3.30 o 
   5  -3   5       44.68       35.87      1.88 o 
   6  -3   5       33.07       38.83      3.18 o 
  -6  -2   5       46.26       46.27      2.96 o 
  -5  -2   5       15.97       18.36      1.90 o 
  -4  -2   5      177.69      151.74      3.88 o 
  -3  -2   5      493.70      480.37     10.80 o 
  -2  -2   5     2135.66     2115.73     45.69 o 
  -1  -2   5      145.11      140.79      4.30 o 
   0  -2   5     2751.60     2759.08     67.23 o 
   1  -2   5      843.51      843.37     29.44 o 
   2  -2   5      973.34      928.34     24.37 o 
   3  -2   5      316.89      277.03      7.00 o 
   4  -2   5      274.98      272.94      6.60 o 
   5  -2   5       44.68       51.62      2.13 o 
   6  -2   5        1.34        2.03      2.41 o 
  -7  -1   5        4.52        2.18      1.50 o 
  -6  -1   5      457.03      486.12     30.14 o 
  -5  -1   5      305.80      349.75     10.85 o 
  -4  -1   5        7.43        6.55      0.68 o 
  -3  -1   5      615.03      611.27     13.60 o 
  -2  -1   5      688.36      589.79     12.98 o 
  -1  -1   5     3840.62     3289.39     71.29 o 
   0  -1   5       45.22       52.73      2.04 o 
   1  -1   5      343.47      392.47     10.70 o 
   2  -1   5      357.12      387.53     10.58 o 
   3  -1   5        7.21        4.73      0.71 o 
   4  -1   5      190.67      181.45      4.67 o 
   5  -1   5        5.88        3.95      0.89 o 
   6  -1   5       19.90       21.32      3.43 o 
  -7   0   5        1.37        0.45      1.50 o 
  -6   0   5      199.86      199.62     10.79 o 
  -5   0   5       12.95       14.22      3.68 o 
  -4   0   5       34.26       37.50      1.96 o 
  -3   0   5        5.25        2.01      0.42 o 
  -2   0   5      789.94      728.98     16.03 o 
  -1   0   5        0.88        1.69      0.52 o 
   0   0   5     1242.13     1283.90     33.40 o 
   1   0   5        7.45        4.59      0.67 o 
   2   0   5      448.94      409.66     11.19 o 
   3   0   5      233.44      207.53      5.08 o 
   4   0   5       71.28       66.39      2.36 o 
   5   0   5       20.78       16.39      1.37 o 
   6   0   5        1.53        0.66      1.19 o 
  -7   1   5       13.10        7.86      1.81 o 
  -6   1   5       28.00       21.50      4.06 o 
  -5   1   5      567.00      511.25     15.43 o 
  -4   1   5      339.87      347.68      7.92 o 
  -3   1   5      522.34      542.47     12.08 o 
  -2   1   5      770.33      736.23     16.14 o 
  -1   1   5      165.83      165.57      3.95 o 
   0   1   5     2844.47     2816.36     71.54 o 
   1   1   5      866.82      800.15     30.96 o 
   2   1   5       81.20       63.43      2.04 o 
   3   1   5      114.52       92.77      3.38 o 
   4   1   5       35.86       28.77      1.67 o 
   5   1   5       24.68       28.13      1.82 o 
   6   1   5        0.09        1.65      1.22 o 
  -7   2   5       16.37       18.98      3.17 o 
  -6   2   5        2.79        2.41      1.31 o 
  -5   2   5       35.47       23.26      2.10 o 
  -4   2   5     1277.55     1286.85     36.93 o 
  -3   2   5      156.49      137.26      3.43 o 
  -2   2   5      106.74      106.75      2.74 o 
  -1   2   5      217.04      210.96      4.98 o 
   0   2   5      192.19      199.03      4.75 o 
   1   2   5      408.89      376.37     10.60 o 
   2   2   5       99.45       92.06      2.72 o 
   3   2   5      285.92      274.75      7.93 o 
   4   2   5        0.27        4.23      1.90 o 
   5   2   5       30.70       28.85      2.37 o 
  -7   3   5       13.95       13.10      2.86 o 
  -6   3   5       40.68       40.96      2.87 o 
  -5   3   5       20.84       20.55      3.62 o 
  -4   3   5      347.50      369.39     11.30 o 
  -3   3   5     1960.89     1918.96     41.67 o 
  -2   3   5     1328.14     1335.88     29.01 o 
  -1   3   5      594.18      551.05     12.26 o 
   0   3   5     1035.07     1073.10     23.47 o 
   1   3   5     1330.77     1236.22     30.83 o 
   2   3   5      323.75      324.40     11.24 o 
   3   3   5      779.03      809.36     20.29 o 
   4   3   5      206.10      226.41      5.85 o 
   5   3   5        1.60        1.29      1.15 o 
  -7   4   5       49.50       61.59      3.78 o 
  -6   4   5        5.08        5.46      1.57 o 
  -5   4   5      365.07      417.72     12.96 o 
  -4   4   5      105.86       97.28      3.88 o 
  -3   4   5      300.11      324.15      7.52 o 
  -2   4   5     1787.52     1648.21     35.77 o 
  -1   4   5      138.37      127.03      3.34 o 
   0   4   5       80.61       74.24      2.72 o 
   1   4   5      135.23      118.33      3.32 o 
   2   4   5      333.26      332.75      9.53 o 
   3   4   5        5.59        3.34      0.95 o 
   4   4   5        5.16        3.49      1.06 o 
  -7   5   5       15.46       16.88      5.46 o 
  -6   5   5       12.66       12.20      1.85 o 
  -5   5   5        9.87        9.74      1.55 o 
  -4   5   5        7.89        8.62      1.31 o 
  -3   5   5      129.02      115.71      3.76 o 
  -2   5   5       43.18       42.41      1.66 o 
  -1   5   5      190.61      163.86      4.24 o 
   0   5   5      343.32      321.85      7.62 o 
   1   5   5       44.30       50.32      2.07 o 
   2   5   5       14.61       10.06      1.13 o 
   3   5   5      297.12      323.60     14.85 o 
   4   5   5       18.48       12.87      2.41 o 
  -6   6   5      193.92      175.19     12.82 o 
  -5   6   5       35.97       37.16      2.65 o 
  -4   6   5       79.34       83.15      3.59 o 
  -3   6   5       52.15       44.46      1.77 o 
  -2   6   5       54.50       73.83      2.39 o 
  -1   6   5        0.49        0.00      0.62 o 
   0   6   5       28.42       31.26      1.68 o 
   1   6   5      243.27      231.58      7.03 o 
   2   6   5       46.43       44.50      3.30 o 
   3   6   5       40.30       37.62      2.75 o 
  -6   7   5        7.20        5.48      2.79 o 
  -5   7   5       74.29       66.09      3.51 o 
  -4   7   5        1.44        0.00      1.11 o 
  -3   7   5      132.81      153.23      4.12 o 
  -2   7   5       71.76       77.99      2.58 o 
  -1   7   5        0.55        1.09      0.75 o 
   0   7   5       12.19        8.11      1.22 o 
   1   7   5        8.34        7.74      1.34 o 
   2   7   5      146.97      150.82      5.42 o 
   3   7   5        0.43        0.00      1.35 o 
  -5   8   5       25.47       26.40      3.30 o 
  -4   8   5       80.57       81.26      4.57 o 
  -3   8   5      435.42      455.88     10.66 o 
  -2   8   5      251.06      276.15      6.90 o 
  -1   8   5       93.54       87.65      3.51 o 
   0   8   5      479.45      464.45     13.12 o 
   1   8   5      148.45      153.49      7.93 o 
   2   8   5        3.90        3.61      1.90 o 
  -4   9   5       43.82       44.50      3.62 o 
  -3   9   5        0.37        0.00      0.94 o 
  -2   9   5       73.93       70.81      3.19 o 
  -1   9   5        7.75        5.10      1.29 o 
   0   9   5        0.29        0.17      1.08 o 
  -2  10   5        0.52        0.00      1.40 o 
   1 -11   6       27.71       27.89      2.67 o 
   2 -11   6        0.20        0.00      1.22 o 
  -1 -10   6        0.85        0.97      1.37 o 
   0 -10   6      111.02      105.46      4.42 o 
   1 -10   6        3.18        2.26      1.40 o 
   2 -10   6       29.76       25.73      2.32 o 
   3 -10   6       12.94       11.00      1.67 o 
   4 -10   6       17.36       16.12      4.12 o 
  -2  -9   6       20.13       20.06      2.36 o 
  -1  -9   6      173.28      194.65      6.68 o 
   0  -9   6       28.44       26.32      2.32 o 
   1  -9   6      118.92      147.12      5.24 o 
   2  -9   6      103.33      107.22      4.24 o 
   3  -9   6       18.66        9.29      1.26 o 
   4  -9   6       48.01       47.14      2.48 o 
  -3  -8   6        1.32        0.00      1.28 o 
  -2  -8   6        7.54       10.08      2.22 o 
  -1  -8   6       10.52       10.46      1.68 o 
   0  -8   6        7.62        5.34      1.40 o 
   1  -8   6       79.59       64.51      2.44 o 
   2  -8   6        0.25        0.00      1.19 o 
   3  -8   6       41.65       36.09      1.92 o 
   4  -8   6        8.69        8.66      1.23 o 
   5  -8   6       12.30        6.34      1.29 o 
  -4  -7   6       89.33       90.99      6.85 o 
  -3  -7   6      300.03      265.35      8.23 o 
  -2  -7   6      424.55      432.42     12.37 o 
  -1  -7   6       86.09      101.57      4.04 o 
   0  -7   6      129.39      154.27      4.22 o 
   1  -7   6       92.69       98.00      2.97 o 
   2  -7   6      111.40      136.47      3.86 o 
   3  -7   6        1.56        0.93      0.82 o 
   4  -7   6       23.49       28.22      1.92 o 
   5  -7   6        0.28        0.60      1.01 o 
  -5  -6   6       38.66       29.74      4.25 o 
  -4  -6   6       37.91       34.95      2.37 o 
  -3  -6   6      229.81      205.56      6.48 o 
  -2  -6   6       96.99      112.36      3.27 o 
  -1  -6   6      724.52      800.45     26.31 o 
   0  -6   6      517.60      542.14     12.38 o 
   1  -6   6       21.99       26.23      2.07 o 
   2  -6   6       35.56       30.48      1.64 o 
   3  -6   6       21.85       25.88      1.64 o 
   4  -6   6      120.55      108.81      4.02 o 
   5  -6   6       16.62       12.17      1.32 o 
   6  -6   6       26.09       27.41      4.31 o 
  -5  -5   6        4.26        2.59      1.14 o 
  -4  -5   6       37.38       33.97      2.97 o 
  -3  -5   6       21.59       26.44      1.53 o 
  -2  -5   6      501.29      482.73     11.09 o 
  -1  -5   6     1036.67     1210.25     26.56 o 
   0  -5   6     1020.88     1111.05     25.79 o 
   1  -5   6      298.90      336.24     10.42 o 
   2  -5   6        2.48        0.33      0.63 o 
   3  -5   6      552.43      500.60     18.85 o 
   4  -5   6      148.23      173.65      5.58 o 
   5  -5   6       35.49       50.24      2.82 o 
   6  -5   6        3.37        4.82      2.67 o 
  -6  -4   6       21.11       19.80      3.43 o 
  -5  -4   6      663.01      644.99     14.62 o 
  -4  -4   6        5.30        5.83      0.82 o 
  -3  -4   6        3.57        5.34      0.82 o 
  -2  -4   6     1430.56     1366.87     51.65 o 
  -1  -4   6      123.84      110.31      3.66 o 
   0  -4   6     1930.20     2133.57     67.49 o 
   1  -4   6      188.93      204.76      6.98 o 
   2  -4   6      385.93      429.24     11.79 o 
   3  -4   6        2.89        3.74      0.85 o 
   4  -4   6       82.18       67.53      2.86 o 
   5  -4   6      120.74      151.55      5.18 o 
   6  -4   6        2.19        7.49      2.92 o 
  -6  -3   6        6.99        4.05      1.38 o 
  -5  -3   6       99.33      112.26      3.39 o 
  -4  -3   6      195.91      199.34      5.00 o 
  -3  -3   6      203.93      184.28      4.58 o 
  -2  -3   6      270.49      248.70      5.89 o 
  -1  -3   6      234.03      226.14      5.62 o 
   0  -3   6       16.04       22.98      1.37 o 
   1  -3   6      859.20      874.69     23.09 o 
   2  -3   6       10.17       11.67      1.59 o 
   3  -3   6      156.47      150.55      7.47 o 
   4  -3   6        1.48        0.00      0.68 o 
   5  -3   6        4.43        1.29      1.01 o 
   6  -3   6       89.47      102.92      7.23 o 
  -6  -2   6       72.58       66.84      3.41 o 
  -5  -2   6        6.29        6.24      1.29 o 
  -4  -2   6      341.69      323.63      7.56 o 
  -3  -2   6      916.28      895.13     19.70 o 
  -2  -2   6      407.91      366.05      8.37 o 
  -1  -2   6      251.91      259.34      6.09 o 
   0  -2   6       23.39       31.43      2.47 o 
   1  -2   6      796.03      806.80     21.39 o 
   2  -2   6       54.59       36.72      3.11 o 
   3  -2   6        0.88        0.94      0.65 o 
   4  -2   6        0.25        0.00      0.62 o 
   5  -2   6       10.00        4.87      1.14 o 
   6  -2   6        0.37        2.16      2.41 o 
  -6  -1   6        0.47        0.00      1.38 o 
  -5  -1   6      283.91      246.79      8.02 o 
  -4  -1   6      376.54      405.60      9.30 o 
  -3  -1   6      334.68      318.70      7.37 o 
  -2  -1   6      443.24      472.71     14.15 o 
  -1  -1   6      258.68      272.53      6.31 o 
   0  -1   6       86.39       74.69      2.74 o 
   1  -1   6      521.61      521.78     26.52 o 
   2  -1   6     1014.72      983.32     25.99 o 
   3  -1   6      192.05      171.07      4.38 o 
   4  -1   6        4.91        4.88      0.85 o 
   5  -1   6       16.33       18.97      1.92 o 
   6  -1   6        0.07        0.13      1.33 o 
  -7   0   6      125.23      114.82      6.22 o 
  -6   0   6      137.44      139.04      7.23 o 
  -5   0   6       65.91       46.45      2.68 o 
  -4   0   6      163.46      159.94      4.05 o 
  -3   0   6      614.23      613.12     13.57 o 
  -2   0   6     1425.33     1438.90     31.21 o 
  -1   0   6     2022.16     1965.98     42.31 o 
   0   0   6     2294.64     2379.88     61.74 o 
   1   0   6     1052.27      923.37     37.82 o 
   2   0   6       82.94       73.88      2.95 o 
   3   0   6      695.30      676.61     18.28 o 
   4   0   6      101.88      123.75      3.55 o 
   5   0   6        1.26        0.78      1.11 o 
  -7   1   6        0.98        0.00      1.53 o 
  -6   1   6      572.23      649.88     20.43 o 
  -5   1   6      105.58      126.60      4.82 o 
  -4   1   6      712.66      733.57     16.28 o 
  -3   1   6       21.38       22.66      2.29 o 
  -2   1   6     1198.58     1108.58     24.20 o 
  -1   1   6      357.24      314.85      7.23 o 
   0   1   6      195.55      191.90      5.70 o 
   1   1   6     1835.56     1703.13    177.73 o 
   2   1   6        2.86        2.56      0.71 o 
   3   1   6      127.97      120.66      3.41 o 
   4   1   6      158.22      170.48      7.91 o 
   5   1   6       67.14       83.94      3.69 o 
  -7   2   6       26.72       17.22      2.21 o 
  -6   2   6        6.25        6.19      1.52 o 
  -5   2   6      233.56      265.62      9.52 o 
  -4   2   6      187.84      217.38      7.13 o 
  -3   2   6      331.15      346.27      7.99 o 
  -2   2   6       52.03       51.28      1.76 o 
  -1   2   6     1753.34     1767.51     38.34 o 
   0   2   6      475.86      430.40      9.80 o 
   1   2   6      103.70      108.18      4.25 o 
   2   2   6      978.77     1024.10     23.64 o 
   3   2   6       67.82       62.82      4.81 o 
   4   2   6      217.60      206.80      8.63 o 
   5   2   6        3.60        2.62      1.36 o 
  -7   3   6       45.56       44.11      3.32 o 
  -6   3   6       41.11       32.36      2.65 o 
  -5   3   6       94.95       94.55      4.05 o 
  -4   3   6      123.43      144.56      5.20 o 
  -3   3   6      589.58      579.20     12.97 o 
  -2   3   6       87.77       77.12      2.32 o 
  -1   3   6       28.78       31.86      2.30 o 
   0   3   6       83.62       86.41      2.55 o 
   1   3   6       23.59       20.72      2.46 o 
   2   3   6       90.25       84.98      2.78 o 
   3   3   6        0.49        1.63      0.96 o 
   4   3   6       42.06       38.82      2.62 o 
   5   3   6        0.17        0.53      1.24 o 
  -7   4   6       72.41       76.73      4.38 o 
  -6   4   6        3.20        2.51      2.22 o 
  -5   4   6       13.17       15.08      1.90 o 
  -4   4   6        4.95        3.38      1.15 o 
  -3   4   6      560.79      551.60     12.45 o 
  -2   4   6      741.83      774.45     17.18 o 
  -1   4   6      171.11      179.23      4.55 o 
   0   4   6      155.83      131.78      3.59 o 
   1   4   6       74.54       74.49      2.55 o 
   2   4   6       31.36       30.37      1.96 o 
   3   4   6       16.41       14.42      1.34 o 
   4   4   6       16.86       14.13      1.71 o 
  -6   5   6      156.21      158.14     13.39 o 
  -5   5   6       38.55       32.87      2.62 o 
  -4   5   6      105.45      107.95      4.76 o 
  -3   5   6      175.88      200.54      5.47 o 
  -2   5   6      269.85      283.06      6.76 o 
  -1   5   6      892.08      947.17     21.00 o 
   0   5   6       92.74       76.85      3.07 o 
   1   5   6       75.74       67.49      2.85 o 
   2   5   6       28.16       36.11      2.03 o 
   3   5   6       50.84       51.60      2.98 o 
   4   5   6        8.67        7.87      2.03 o 
  -6   6   6       87.94      107.10      8.00 o 
  -5   6   6      231.92      260.77      8.77 o 
  -4   6   6       49.52       49.22      2.87 o 
  -3   6   6      166.50      150.24      3.99 o 
  -2   6   6       46.11       51.81      2.05 o 
  -1   6   6       12.96       14.25      1.17 o 
   0   6   6       15.87       12.96      1.10 o 
   1   6   6      132.38      126.07      3.71 o 
   2   6   6        2.71        2.42      1.46 o 
   3   6   6        3.67        1.65      2.03 o 
  -6   7   6        0.11        0.00      1.45 o 
  -5   7   6      213.73      237.79      8.23 o 
  -4   7   6       62.37       60.42      6.22 o 
  -3   7   6       29.83       29.98      2.30 o 
  -2   7   6      466.77      421.71      9.97 o 
  -1   7   6      134.48      136.34      6.50 o 
   0   7   6      526.63      516.35     14.27 o 
   1   7   6      125.35      121.22      4.63 o 
   2   7   6      166.31      181.00      6.16 o 
  -5   8   6        3.54        2.90      1.52 o 
  -4   8   6      119.66      123.69      5.04 o 
  -3   8   6       29.86       28.11      1.87 o 
  -2   8   6        0.29        0.22      1.00 o 
  -1   8   6        9.03        5.80      1.71 o 
   0   8   6       22.47       17.19      2.79 o 
   1   8   6       28.06       32.10      2.67 o 
  -4   9   6        6.11        5.11      1.73 o 
  -3   9   6       44.79       37.73      2.53 o 
  -2   9   6        0.50        0.06      1.09 o 
  -1   9   6       19.96       18.08      1.97 o 
   0   9   6        0.60        2.35      1.40 o 
  -1 -10   7       12.45       11.46      1.94 o 
   0 -10   7        6.33        6.29      2.09 o 
   1 -10   7       25.61       31.00      4.63 o 
   2 -10   7        2.44        1.42      1.27 o 
   3 -10   7       38.66       46.26      3.05 o 
  -2  -9   7       42.11       41.82      3.05 o 
  -1  -9   7        0.91        0.56      1.21 o 
   0  -9   7        7.59        5.88      1.52 o 
   1  -9   7       32.63       40.67      2.86 o 
   2  -9   7       70.83       66.89      3.26 o 
   3  -9   7       13.66       25.28      2.29 o 
   4  -9   7        6.19        5.43      1.49 o 
  -3  -8   7       83.49       70.31      3.73 o 
  -2  -8   7        0.44        0.00      1.18 o 
  -1  -8   7      376.06      383.53     11.28 o 
   0  -8   7       54.93       65.00      3.30 o 
   1  -8   7       79.52       85.22      2.93 o 
   2  -8   7       48.17       44.54      2.54 o 
   3  -8   7       29.16       29.20      1.90 o 
   4  -8   7       42.66       33.90      2.46 o 
   5  -8   7        3.17        2.43      1.31 o 
  -4  -7   7      271.92      278.29      8.65 o 
  -3  -7   7      144.23      129.00      4.91 o 
  -2  -7   7      276.96      280.24      8.59 o 
  -1  -7   7       16.69       26.10      2.16 o 
   0  -7   7      201.17      223.07      5.74 o 
   1  -7   7      309.32      357.07      8.51 o 
   2  -7   7        6.92        7.67      1.03 o 
   3  -7   7       70.45       75.71      3.23 o 
   4  -7   7       16.92       13.04      1.64 o 
   5  -7   7       83.29       87.91      3.87 o 
  -4  -6   7        8.36       12.94      1.55 o 
  -3  -6   7       38.37       37.68      2.44 o 
  -2  -6   7       69.18       67.15      2.45 o 
  -1  -6   7      212.04      229.37      5.84 o 
   0  -6   7      146.99      136.85      3.87 o 
   1  -6   7       31.51       23.53      1.47 o 
   2  -6   7      669.08      672.52     20.75 o 
   3  -6   7        0.20        0.55      0.81 o 
   4  -6   7       65.40       68.24      3.17 o 
   5  -6   7       15.90        9.86      1.52 o 
  -5  -5   7        0.68        0.70      1.40 o 
  -4  -5   7      119.24      115.01      3.47 o 
  -3  -5   7      262.29      253.34      6.26 o 
  -2  -5   7        4.23        2.60      0.79 o 
  -1  -5   7      660.36      697.56     15.66 o 
   0  -5   7        1.36        0.14      0.71 o 
   1  -5   7      113.70      111.45      3.17 o 
   2  -5   7        1.92        0.38      0.75 o 
   3  -5   7       46.21       48.87      2.69 o 
   4  -5   7       22.64       37.87      2.42 o 
   5  -5   7       16.48       18.08      2.01 o 
  -5  -4   7       12.62        6.82      2.47 o 
  -4  -4   7        0.77        0.00      0.70 o 
  -3  -4   7      474.75      450.14     10.36 o 
  -2  -4   7      254.97      244.81      6.02 o 
  -1  -4   7       36.10       34.77      2.51 o 
   0  -4   7      159.76      169.01      7.95 o 
   1  -4   7        1.74        1.69      0.59 o 
   2  -4   7       12.69       19.52      1.90 o 
   3  -4   7        5.24        3.89      1.00 o 
   4  -4   7        4.33        4.66      1.11 o 
   5  -4   7       31.23       44.09      3.36 o 
  -6  -3   7        0.57        0.00      1.31 o 
  -5  -3   7      469.36      450.85     13.73 o 
  -4  -3   7      213.33      185.52      4.76 o 
  -3  -3   7        2.96        2.10      0.70 o 
  -2  -3   7      123.11      134.47      3.59 o 
  -1  -3   7     1337.25     1377.55     39.10 o 
   0  -3   7      514.06      537.53     13.72 o 
   1  -3   7       13.08        5.22      0.98 o 
   2  -3   7      311.99      314.38     15.67 o 
   3  -3   7        0.29        0.00      0.89 o 
   4  -3   7       21.22       24.17      2.04 o 
   5  -3   7        0.76        2.65      1.22 o 
  -6  -2   7       35.31       31.74      2.59 o 
  -5  -2   7      225.14      226.25      8.63 o 
  -4  -2   7      240.47      224.15      5.54 o 
  -3  -2   7      273.95      236.23      6.69 o 
  -2  -2   7       15.53       12.97      1.01 o 
  -1  -2   7       89.86       91.50      2.57 o 
   0  -2   7      227.83      219.94      6.49 o 
   1  -2   7     1434.19     1444.19     57.36 o 
   2  -2   7        2.02        1.45      1.71 o 
   3  -2   7       43.34       27.59      4.82 o 
   4  -2   7       34.31       33.20      2.21 o 
   5  -2   7       18.47       22.14      2.07 o 
  -6  -1   7        3.39        0.54      1.38 o 
  -5  -1   7      105.61      110.88      4.39 o 
  -4  -1   7      453.84      515.70     11.70 o 
  -3  -1   7       87.59       98.31      3.22 o 
  -2  -1   7     1847.85     1843.62     48.02 o 
  -1  -1   7       91.95       77.27      2.88 o 
   0  -1   7      559.35      515.14     13.99 o 
   1  -1   7     1499.54     1509.60     43.08 o 
   2  -1   7     1354.22     1367.79     94.61 o 
   3  -1   7      234.84      266.30      8.02 o 
   4  -1   7        0.79        0.61      1.01 o 
   5  -1   7      115.43      112.79      4.44 o 
  -6   0   7       33.87       47.75      3.05 o 
  -5   0   7       11.97       18.59      1.97 o 
  -4   0   7      278.09      279.83      6.65 o 
  -3   0   7     1530.41     1566.30     34.16 o 
  -2   0   7       65.99       49.02      1.76 o 
  -1   0   7      168.88      141.92      3.63 o 
   0   0   7       12.44       11.39      1.84 o 
   1   0   7       37.75       33.67      6.15 o 
   2   0   7      225.00      241.77      7.49 o 
   3   0   7       46.42       55.49      2.72 o 
   4   0   7      119.80      131.55      6.85 o 
   5   0   7        5.35        8.09      1.52 o 
  -6   1   7       91.88       89.21      4.76 o 
  -5   1   7       15.09       18.18      2.01 o 
  -4   1   7      175.24      180.61      6.14 o 
  -3   1   7      177.76      194.99      4.86 o 
  -2   1   7      101.79      122.91      3.32 o 
  -1   1   7      115.48      103.76      2.88 o 
   0   1   7      137.95      120.79      4.14 o 
   1   1   7       17.32       12.21      3.05 o 
   2   1   7        0.40        0.00      0.88 o 
   3   1   7        5.04        3.60      1.09 o 
   4   1   7      106.03      112.64      4.42 o 
   5   1   7       54.71       59.86      4.38 o 
  -6   2   7       29.73       23.31      2.35 o 
  -5   2   7      201.04      200.17      6.94 o 
  -4   2   7      252.34      237.62      7.76 o 
  -3   2   7       46.23       52.10      2.14 o 
  -2   2   7      637.58      666.51     14.85 o 
  -1   2   7      956.64      918.97     20.26 o 
   0   2   7      543.36      496.43     11.25 o 
   1   2   7       99.10       95.43      6.73 o 
   2   2   7       15.48       13.94      2.96 o 
   3   2   7       24.98       27.17      2.21 o 
   4   2   7        8.32        8.81      1.52 o 
  -6   3   7       32.95       36.24      5.33 o 
  -5   3   7       15.09       13.97      2.35 o 
  -4   3   7      214.21      198.47      6.72 o 
  -3   3   7       30.25       31.37      1.58 o 
  -2   3   7      138.67      128.20      3.47 o 
  -1   3   7      177.85      214.77      6.87 o 
   0   3   7      203.78      186.18      4.79 o 
   1   3   7      264.96      247.49      6.87 o 
   2   3   7        0.71        0.81      1.54 o 
   3   3   7        0.94        0.00      1.27 o 
   4   3   7       98.19      106.56      4.39 o 
  -6   4   7       19.21       21.78      3.87 o 
  -5   4   7      114.81      127.86      5.08 o 
  -4   4   7      378.86      467.29     14.22 o 
  -3   4   7      221.57      205.72      5.14 o 
  -2   4   7      229.27      249.49      6.08 o 
  -1   4   7      955.63      942.12     20.93 o 
   0   4   7       29.11       31.44      1.66 o 
   1   4   7      785.73      731.11     29.40 o 
   2   4   7      427.42      412.75      9.78 o 
   3   4   7        2.49        1.97      1.17 o 
   4   4   7        1.37        2.19      1.46 o 
  -6   5   7        8.92        2.57      1.78 o 
  -5   5   7      104.49      121.25      7.93 o 
  -4   5   7       72.58       74.60      3.52 o 
  -3   5   7       53.64       63.60      2.31 o 
  -2   5   7       62.77       43.67      1.94 o 
  -1   5   7        5.25        7.11      2.06 o 
   0   5   7       15.07       24.26      1.71 o 
   1   5   7       51.94       52.45      2.58 o 
   2   5   7       40.23       49.97      2.77 o 
   3   5   7       30.55       29.44      3.05 o 
  -6   6   7        6.53        3.96      1.71 o 
  -5   6   7        9.82        9.82      1.78 o 
  -4   6   7        2.71        2.13      1.43 o 
  -3   6   7        5.35        3.45      1.01 o 
  -2   6   7      387.53      377.37      9.02 o 
  -1   6   7        7.11        5.56      0.96 o 
   0   6   7       30.69       26.92      1.78 o 
   1   6   7      248.27      261.81      6.67 o 
   2   6   7       26.61       21.07      2.79 o 
  -5   7   7       37.01       34.20      2.96 o 
  -4   7   7      100.00      127.36      5.20 o 
  -3   7   7        6.61        3.87      1.00 o 
  -2   7   7       54.35       63.92      2.58 o 
  -1   7   7      120.71      115.26      7.79 o 
   0   7   7       14.35       11.47      1.49 o 
   1   7   7       13.62       11.29      2.03 o 
  -4   8   7        1.31        0.00      2.54 o 
  -3   8   7       79.26       96.08      3.26 o 
  -2   8   7        4.42        3.05      1.17 o 
  -1   8   7        5.61        6.12      1.34 o 
   0   8   7       94.82       93.30      4.57 o 
  -2   9   7      123.88      119.14      4.54 o 
   0 -10   8        1.35        0.63      1.52 o 
   1 -10   8       52.99       56.19      4.31 o 
   2 -10   8        0.93        0.00      1.27 o 
  -2  -9   8      224.65      226.07      7.62 o 
  -1  -9   8       10.98        6.07      2.73 o 
   0  -9   8       17.60       16.90      5.14 o 
   1  -9   8       36.20       32.44      2.86 o 
   2  -9   8       30.92       37.60      3.55 o 
   3  -9   8       88.97       92.24      3.96 o 
  -3  -8   8      144.83      148.96      5.67 o 
  -2  -8   8       44.76       45.12      3.49 o 
  -1  -8   8      225.65      250.03      7.96 o 
   0  -8   8      179.14      191.58      6.39 o 
   1  -8   8       54.89       41.77      2.14 o 
   2  -8   8       74.62       71.07      2.72 o 
   3  -8   8        0.48        0.00      1.33 o 
   4  -8   8       42.19       57.83      3.23 o 
  -4  -7   8        3.59        6.39      1.55 o 
  -3  -7   8       14.40       14.47      1.84 o 
  -2  -7   8       34.94       37.10      2.63 o 
  -1  -7   8       46.43       53.04      2.39 o 
   0  -7   8       41.05       38.10      2.58 o 
   1  -7   8       64.61       64.51      2.42 o 
   2  -7   8       38.03       36.73      2.20 o 
   3  -7   8        0.11        0.76      1.17 o 
   4  -7   8        2.36        2.52      1.31 o 
  -4  -6   8      309.83      277.06      8.82 o 
  -3  -6   8        1.65        2.67      1.11 o 
  -2  -6   8       89.20       89.83      3.03 o 
  -1  -6   8       15.13       19.91      1.54 o 
   0  -6   8      265.09      311.98      7.58 o 
   1  -6   8       33.37       39.68      1.80 o 
   2  -6   8       37.63       54.45      2.74 o 
   3  -6   8        8.49       10.08      1.78 o 
   4  -6   8       40.68       50.93      2.98 o 
   5  -6   8       28.54       30.58      2.63 o 
  -5  -5   8        1.57        0.00      2.67 o 
  -4  -5   8      152.08      155.72      7.61 o 
  -3  -5   8      315.33      271.84      6.78 o 
  -2  -5   8      219.73      197.74      5.16 o 
  -1  -5   8       43.74       42.28      2.00 o 
   0  -5   8       48.91       56.19      2.85 o 
   1  -5   8       10.17        6.14      0.82 o 
   2  -5   8      197.07      182.97      5.88 o 
   3  -5   8        2.45        2.52      1.09 o 
   4  -5   8       61.86       64.21      3.24 o 
   5  -5   8       12.44       13.71      1.75 o 
  -5  -4   8        3.94        2.14      1.52 o 
  -4  -4   8       27.93       29.23      1.98 o 
  -3  -4   8      389.65      423.85      9.95 o 
  -2  -4   8      297.49      260.27      6.39 o 
  -1  -4   8      795.87      778.54     22.68 o 
   0  -4   8        0.76        0.09      0.69 o 
   1  -4   8      668.42      665.40     23.60 o 
   2  -4   8      295.21      326.02     15.10 o 
   3  -4   8      124.93      137.87      4.87 o 
   4  -4   8       39.11       52.37      2.88 o 
   5  -4   8        6.71        8.74      1.56 o 
  -6  -3   8       25.34       20.90      2.79 o 
  -5  -3   8      114.89      118.55      4.76 o 
  -4  -3   8      182.97      187.14      4.87 o 
  -3  -3   8       29.98       28.67      1.72 o 
  -2  -3   8      586.83      561.01     12.77 o 
  -1  -3   8      158.01      157.02      4.12 o 
   0  -3   8      261.13      260.92      7.68 o 
   1  -3   8      126.92      118.27      4.76 o 
   2  -3   8      181.11      162.77      5.43 o 
   3  -3   8      182.09      189.47      6.22 o 
   4  -3   8        4.32        1.27      1.24 o 
   5  -3   8       19.39       20.96      2.22 o 
  -6  -2   8       71.68       69.39      7.11 o 
  -5  -2   8       55.72       47.82      3.04 o 
  -4  -2   8       18.07       17.29      1.38 o 
  -3  -2   8        3.17        5.51      0.86 o 
  -2  -2   8        5.60        8.13      0.90 o 
  -1  -2   8       47.23       49.62      2.42 o 
   0  -2   8       86.10       77.99      3.07 o 
   1  -2   8       87.11       85.34      4.06 o 
   2  -2   8        0.22        2.91      1.71 o 
   3  -2   8       15.24        6.47      1.21 o 
   4  -2   8       92.55       98.46      5.52 o 
   5  -2   8        0.10        0.16      1.52 o 
  -6  -1   8      116.22      115.38      6.54 o 
  -5  -1   8      249.04      251.98      8.34 o 
  -4  -1   8      501.84      444.68     10.44 o 
  -3  -1   8      236.50      209.77      5.26 o 
  -2  -1   8      139.01      142.94      3.81 o 
  -1  -1   8      487.94      446.87     16.47 o 
   0  -1   8      100.06       98.05      3.63 o 
   1  -1   8      182.36      195.36      6.16 o 
   2  -1   8        2.16        0.00      1.97 o 
   3  -1   8        1.81        1.61      1.02 o 
   4  -1   8        1.66        0.97      1.27 o 
   5  -1   8       29.79       31.37      2.67 o 
  -6   0   8       32.89       39.43      2.96 o 
  -5   0   8        6.77        5.89      1.52 o 
  -4   0   8       46.77       46.68      1.92 o 
  -3   0   8      431.65      396.80      9.22 o 
  -2   0   8        4.38        6.64      1.00 o 
  -1   0   8        1.81        0.00      0.89 o 
   0   0   8      960.62     1005.34     26.66 o 
   1   0   8       33.75       48.99      3.17 o 
   2   0   8      114.68       95.52      9.07 o 
   3   0   8       47.52       53.23      2.86 o 
   4   0   8       13.51       11.34      1.71 o 
   5   0   8       19.57       17.19      2.98 o 
  -6   1   8       13.09       14.58      1.97 o 
  -5   1   8        6.13        5.44      1.43 o 
  -4   1   8       21.66       35.97      1.68 o 
  -3   1   8      908.94      931.89     20.67 o 
  -2   1   8     1062.25     1019.34     22.44 o 
  -1   1   8      347.66      344.48      9.23 o 
   0   1   8      998.62      994.06     33.00 o 
   1   1   8      557.59      542.14     14.94 o 
   2   1   8      269.19      244.15     18.21 o 
   3   1   8       12.30       11.53      1.52 o 
   4   1   8       38.68       44.04      2.90 o 
  -6   2   8      194.42      227.88      7.97 o 
  -5   2   8       23.46       15.95      2.86 o 
  -4   2   8      140.62      168.26      5.96 o 
  -3   2   8       53.64       54.90      2.32 o 
  -2   2   8        1.73        1.81      0.70 o 
  -1   2   8      426.28      396.31      9.22 o 
   0   2   8        2.78        1.95      0.91 o 
   1   2   8       19.03       17.91      1.90 o 
   2   2   8       38.20       38.89      5.39 o 
   3   2   8      171.64      160.99      5.73 o 
   4   2   8        8.51        8.50      1.69 o 
  -6   3   8      104.49       99.30      4.53 o 
  -5   3   8       20.80       29.99      4.63 o 
  -4   3   8       25.74       18.67      2.02 o 
  -3   3   8      140.24      177.83      5.31 o 
  -2   3   8       66.45       56.78      2.15 o 
  -1   3   8      245.43      251.34      6.22 o 
   0   3   8      302.49      314.81      7.55 o 
   1   3   8        1.85        1.27      1.11 o 
   2   3   8       39.90       40.59      2.65 o 
   3   3   8       17.83       20.06      2.16 o 
   4   3   8       49.72       54.78      3.28 o 
  -6   4   8        3.76        2.81      1.61 o 
  -5   4   8      357.59      375.94     11.97 o 
  -4   4   8       59.65       60.41      3.34 o 
  -3   4   8       35.54       28.29      1.68 o 
  -2   4   8        1.33        0.82      0.71 o 
  -1   4   8       19.84       18.14      1.42 o 
   0   4   8       15.09       11.81      1.52 o 
   1   4   8       30.21       16.03      1.35 o 
   2   4   8       35.68       25.74      4.19 o 
   3   4   8       38.86       34.59      2.77 o 
  -6   5   8        1.10        1.41      1.63 o 
  -5   5   8        1.21        0.00      1.48 o 
  -4   5   8      341.99      381.01     12.02 o 
  -3   5   8        9.67        9.65      1.07 o 
  -2   5   8       51.33       65.49      2.59 o 
  -1   5   8       66.79       68.32      3.12 o 
   0   5   8       86.88       96.92      3.12 o 
   1   5   8       64.20       52.22      4.06 o 
   2   5   8       34.47       32.17      2.98 o 
  -5   6   8        7.55       10.97      2.54 o 
  -4   6   8      224.09      237.47      8.21 o 
  -3   6   8      324.56      357.10      8.64 o 
  -2   6   8      269.71      267.60      6.79 o 
  -1   6   8      114.68      117.09      5.61 o 
   0   6   8       29.93       28.94      2.00 o 
   1   6   8      199.41      180.46      8.00 o 
   2   6   8       32.86       30.96      3.30 o 
  -5   7   8       13.99        7.42      2.41 o 
  -4   7   8        7.85        2.29      1.64 o 
  -3   7   8       66.31       64.03      2.69 o 
  -2   7   8       12.84        5.60      1.09 o 
  -1   7   8       45.33       46.30      2.36 o 
   0   7   8        0.29        0.38      1.27 o 
   1   7   8        1.14        2.16      1.40 o 
  -3   8   8       46.07       41.75      6.28 o 
  -2   8   8      105.58      106.78      4.18 o 
  -1   8   8       30.72       18.81      4.51 o 
  -1  -9   9       55.62       60.16      3.40 o 
   0  -9   9        1.40        5.13      3.49 o 
   1  -9   9      107.35      113.71      6.09 o 
   2  -9   9       15.40       11.55      2.16 o 
   3  -9   9        7.29        9.04      1.78 o 
  -2  -8   9       50.84       46.76      5.27 o 
  -1  -8   9        1.58        1.11      1.34 o 
   0  -8   9      116.46      130.57      5.14 o 
   1  -8   9        0.18        1.12      1.22 o 
   2  -8   9       18.49       10.11      1.55 o 
   3  -8   9       19.94       15.88      1.89 o 
  -3  -7   9      220.89      212.73      7.16 o 
  -2  -7   9       21.54       22.78      2.25 o 
  -1  -7   9       62.10       66.88      2.73 o 
   0  -7   9      263.21      310.18      7.67 o 
   1  -7   9       68.00       85.59      3.68 o 
   2  -7   9      120.38      125.13      4.70 o 
   3  -7   9        8.90        6.56      1.52 o 
   4  -7   9       61.44       75.67      3.68 o 
  -4  -6   9       55.34       51.81      2.99 o 
  -3  -6   9        3.46        6.36      1.38 o 
  -2  -6   9        4.75        5.89      1.13 o 
  -1  -6   9       86.08       90.72      3.47 o 
   0  -6   9       15.00       11.78      1.65 o 
   1  -6   9       94.62      102.41      4.89 o 
   2  -6   9        3.13        2.51      1.09 o 
   3  -6   9      111.32      110.45      5.01 o 
   4  -6   9        0.38        0.00      1.24 o 
  -4  -5   9      115.85      124.16      4.60 o 
  -3  -5   9       40.72       38.15      2.05 o 
  -2  -5   9        6.40        6.99      1.08 o 
  -1  -5   9        5.17        7.63      1.05 o 
   0  -5   9      449.60      409.76      9.62 o 
   1  -5   9        4.36        2.17      1.00 o 
   2  -5   9       19.50       19.44      1.83 o 
   3  -5   9       23.19       22.63      2.25 o 
   4  -5   9        2.46        1.53      1.42 o 
  -5  -4   9       59.23       48.71      3.27 o 
  -4  -4   9       64.42       57.37      2.51 o 
  -3  -4   9      502.11      470.40     11.01 o 
  -2  -4   9        1.01        1.06      0.76 o 
  -1  -4   9       12.56       13.16      1.21 o 
   0  -4   9       32.91       28.05      2.16 o 
   1  -4   9        8.46        4.39      1.90 o 
   2  -4   9       22.83       39.94      2.53 o 
   3  -4   9       48.17       42.19      2.69 o 
   4  -4   9       12.06        7.16      1.65 o 
   5  -4   9        6.68        7.21      1.56 o 
  -5  -3   9        8.42        7.94      1.79 o 
  -4  -3   9      122.36      121.49      3.66 o 
  -3  -3   9       16.22       11.42      1.26 o 
  -2  -3   9       77.38       76.98      2.69 o 
  -1  -3   9      145.63      174.93      4.65 o 
   0  -3   9       47.71       41.31      2.41 o 
   1  -3   9       11.30        1.95      1.65 o 
   2  -3   9       13.11        4.39      1.14 o 
   3  -3   9      150.17      162.68      6.60 o 
   4  -3   9        1.65        0.00      1.25 o 
   5  -3   9        0.79        0.00      1.24 o 
  -5  -2   9       36.18       36.86      2.91 o 
  -4  -2   9       55.96       52.18      2.20 o 
  -3  -2   9      520.25      501.47     11.60 o 
  -2  -2   9     1250.89     1154.62     25.55 o 
  -1  -2   9      340.12      344.99      9.29 o 
   0  -2   9      766.13      850.11     22.82 o 
   1  -2   9       72.51       82.81      3.52 o 
   2  -2   9       84.05       70.32      4.76 o 
   3  -2   9       67.79       64.39      3.30 o 
   4  -2   9       81.81      100.17      4.32 o 
  -6  -1   9       90.89      101.51      4.61 o 
  -5  -1   9      175.68      193.01      6.82 o 
  -4  -1   9       43.29       34.62      1.84 o 
  -3  -1   9        4.24        6.12      0.93 o 
  -2  -1   9      214.79      214.43      5.41 o 
  -1  -1   9      520.45      505.60     13.93 o 
   0  -1   9      150.55      151.83      5.09 o 
   1  -1   9      226.24      241.23      7.53 o 
   2  -1   9       91.64       72.23      5.39 o 
   3  -1   9       17.17        9.02      3.17 o 
   4  -1   9       41.20       40.50      2.84 o 
  -6   0   9       35.16       47.63      3.29 o 
  -5   0   9       42.28       41.35      2.94 o 
  -4   0   9      188.49      244.13      6.07 o 
  -3   0   9        5.86        5.66      0.88 o 
  -2   0   9       22.80       22.04      1.45 o 
  -1   0   9      119.60      111.38      5.77 o 
   0   0   9      786.37      802.10     21.61 o 
   1   0   9      344.63      380.62     13.71 o 
   2   0   9        4.16        0.21      2.73 o 
   3   0   9      144.37      143.90     10.03 o 
   4   0   9        0.36        0.00      1.32 o 
  -6   1   9       39.41       41.32      3.16 o 
  -5   1   9       44.52       45.86      4.63 o 
  -4   1   9       42.33       32.80      2.65 o 
  -3   1   9      164.56      169.78      4.49 o 
  -2   1   9       45.80       58.58      2.21 o 
  -1   1   9      491.64      494.80     13.75 o 
   0   1   9        2.66        2.31      1.01 o 
   1   1   9        3.74        2.16      1.03 o 
   2   1   9        0.19        0.13      1.27 o 
   3   1   9       26.52       23.85      3.93 o 
   4   1   9        3.42        2.13      1.50 o 
  -6   2   9        1.24        2.85      1.76 o 
  -5   2   9        3.83        0.00      3.93 o 
  -4   2   9        3.48        2.90      1.52 o 
  -3   2   9      287.50      303.66      7.35 o 
  -2   2   9       11.22        5.33      0.87 o 
  -1   2   9       25.77       34.14      3.17 o 
   0   2   9        5.54        3.88      1.09 o 
   1   2   9       13.31       15.37      4.12 o 
   2   2   9       83.73       77.40     13.13 o 
   3   2   9       34.77       36.65      4.31 o 
  -6   3   9       60.95       64.48      3.75 o 
  -5   3   9       18.28       10.91      3.30 o 
  -4   3   9      146.39      166.57      6.15 o 
  -3   3   9      382.08      371.68     11.73 o 
  -2   3   9      319.14      346.99      8.33 o 
  -1   3   9       69.16       62.53      2.96 o 
   0   3   9      291.63      319.04      9.42 o 
   1   3   9        5.64        2.59      1.71 o 
   2   3   9        3.44        0.92      2.16 o 
   3   3   9       71.23       81.83      3.99 o 
  -5   4   9       13.29       18.01      2.10 o 
  -4   4   9       23.47       21.32      3.05 o 
  -3   4   9        0.70        1.33      0.92 o 
  -2   4   9      119.67      109.95      3.46 o 
  -1   4   9      221.53      240.32      7.53 o 
   0   4   9       53.80       42.97      4.57 o 
   1   4   9       91.74      103.66      4.36 o 
   2   4   9      144.06      137.06      6.73 o 
  -5   5   9       80.76       88.46      4.37 o 
  -4   5   9      160.32      196.04      7.18 o 
  -3   5   9      213.14      223.11      5.90 o 
  -2   5   9       20.44       15.01      4.11 o 
  -1   5   9      468.88      474.37     16.62 o 
   0   5   9      109.94       97.91      4.12 o 
   1   5   9       30.47       32.72      2.67 o 
   2   5   9       55.92       56.98      6.09 o 
  -5   6   9       21.94       19.56      2.38 o 
  -4   6   9        0.27        0.00      1.71 o 
  -3   6   9       22.53       14.59      1.41 o 
  -2   6   9        5.96        3.92      1.18 o 
  -1   6   9       50.94       64.10      8.44 o 
   0   6   9        0.27        1.61      1.21 o 
   1   6   9        2.52        1.90      1.52 o 
  -4   7   9        9.49        5.71      1.97 o 
  -3   7   9        2.43        0.99      1.49 o 
  -2   7   9      131.61      138.54      4.32 o 
  -1   7   9       23.14       28.92      2.42 o 
   0  -9  10        7.74        9.01      2.16 o 
   1  -9  10       96.48       96.19      5.58 o 
  -2  -8  10       26.60       21.14      2.54 o 
  -1  -8  10        5.31        2.79      1.65 o 
   0  -8  10        0.21        0.38      1.52 o 
   1  -8  10      149.11      140.21      5.17 o 
   2  -8  10        0.36        0.00      1.34 o 
   3  -8  10       76.41       96.45      4.30 o 
  -3  -7  10      109.55      105.62      6.73 o 
  -2  -7  10      101.69      112.20      4.72 o 
  -1  -7  10       77.95       69.11      3.43 o 
   0  -7  10       21.77       17.09      1.77 o 
   1  -7  10       12.44       10.63      1.59 o 
   2  -7  10        4.95        4.59      1.48 o 
   3  -7  10        0.19        0.00      1.32 o 
  -3  -6  10       26.54       28.14      2.51 o 
  -2  -6  10        9.88        7.96      1.23 o 
  -1  -6  10       36.18       40.75      2.62 o 
   0  -6  10        2.21        1.35      1.46 o 
   1  -6  10        6.43        8.84      1.48 o 
   2  -6  10        3.41        0.93      1.19 o 
   3  -6  10        0.96        0.00      2.47 o 
   4  -6  10        4.37        3.89      1.45 o 
  -4  -5  10      156.80      131.65      4.07 o 
  -3  -5  10       28.82       24.44      2.11 o 
  -2  -5  10      105.45      106.50      3.51 o 
  -1  -5  10       93.17      111.54      4.26 o 
   0  -5  10      199.73      252.77      7.80 o 
   1  -5  10       46.40       64.45      4.06 o 
   2  -5  10       18.98       15.12      1.81 o 
   3  -5  10      102.57       90.03      4.13 o 
   4  -5  10        0.19        0.00      1.97 o 
  -4  -4  10       37.01       39.93      2.24 o 
  -3  -4  10       51.03       49.56      2.86 o 
  -2  -4  10       61.79       58.59      2.80 o 
  -1  -4  10       26.19       18.94      2.28 o 
   0  -4  10      203.59      200.70      6.46 o 
   1  -4  10       93.55       97.23      3.89 o 
   2  -4  10      146.89      159.76      5.96 o 
   3  -4  10        5.66        2.22      1.35 o 
   4  -4  10       56.39       40.04      2.94 o 
  -5  -3  10       72.90       91.01      4.44 o 
  -4  -3  10      117.24      130.05      3.97 o 
  -3  -3  10      368.75      360.64     11.30 o 
  -2  -3  10       56.30       50.36      2.79 o 
  -1  -3  10      760.92      730.10     19.74 o 
   0  -3  10       84.70       69.54      5.33 o 
   1  -3  10      161.52      175.26      9.64 o 
   2  -3  10      174.88      205.99     12.56 o 
   3  -3  10       18.54       30.76      6.22 o 
   4  -3  10       39.15       40.65      2.92 o 
  -5  -2  10        0.69        0.00      1.70 o 
  -4  -2  10       11.50       16.73      2.37 o 
  -3  -2  10       21.99       23.82      1.77 o 
  -2  -2  10      159.79      163.72      4.47 o 
  -1  -2  10       30.67       30.14      2.23 o 
   0  -2  10       14.49        8.26      1.31 o 
   1  -2  10       39.40       35.25      2.46 o 
   2  -2  10       11.04        9.07      1.55 o 
   3  -2  10        5.92        4.78      1.46 o 
   4  -2  10        0.41        0.00      1.97 o 
  -5  -1  10       25.05       17.75      2.15 o 
  -4  -1  10       11.36       10.90      1.21 o 
  -3  -1  10       37.87       23.47      1.71 o 
  -2  -1  10      288.28      282.31      8.54 o 
  -1  -1  10        0.54        0.31      0.92 o 
   0  -1  10        1.46        0.72      0.91 o 
   1  -1  10       27.68       21.16      1.97 o 
   2  -1  10       33.51       25.78      3.43 o 
   3  -1  10        4.80        0.00      3.17 o 
   4  -1  10        0.08        0.00      1.26 o 
  -5   0  10      113.12      100.07      4.53 o 
  -4   0  10       71.00       58.94      3.36 o 
  -3   0  10       72.94       61.87      2.43 o 
  -2   0  10        0.34        0.00      0.93 o 
  -1   0  10      100.26      112.97      5.01 o 
   0   0  10        0.36        0.00      0.91 o 
   1   0  10       43.59       45.01      2.81 o 
   2   0  10       18.32       21.25      5.52 o 
   3   0  10       18.88       11.71      2.86 o 
   4   0  10       10.81       10.28      3.68 o 
  -5   1  10       92.36       97.21      4.53 o 
  -4   1  10        0.61        0.00      1.65 o 
  -3   1  10      100.64       95.27      3.85 o 
  -2   1  10      111.59      130.31      4.71 o 
  -1   1  10        3.53        4.03      1.11 o 
   0   1  10      231.27      262.01      8.05 o 
   1   1  10      230.95      227.81     13.64 o 
   2   1  10       16.09        9.92      2.73 o 
   3   1  10       18.57        8.54      2.28 o 
  -5   2  10      171.00      206.92      7.45 o 
  -4   2  10      205.23      253.64      8.61 o 
  -3   2  10      224.33      243.19      6.21 o 
  -2   2  10      376.64      353.69     18.21 o 
  -1   2  10       91.47       99.46      3.96 o 
   0   2  10      378.88      362.19     22.08 o 
   1   2  10       39.43       48.49      2.98 o 
   2   2  10      100.43      112.31      6.79 o 
   3   2  10       34.24       30.92      6.92 o 
  -5   3  10        8.16       10.11      3.11 o 
  -4   3  10       53.18       60.79      3.77 o 
  -3   3  10       56.41       58.69      2.46 o 
  -2   3  10        0.37        0.00      1.03 o 
  -1   3  10        0.88        0.00      1.11 o 
   0   3  10        8.52        5.25      1.38 o 
   1   3  10       33.97       32.48      2.69 o 
   2   3  10        2.43        0.74      1.35 o 
  -5   4  10       22.49       24.67      4.89 o 
  -4   4  10        4.92        0.79      1.75 o 
  -3   4  10      140.04      166.13      4.79 o 
  -2   4  10      124.91      133.29      7.49 o 
  -1   4  10      104.93       86.57      3.84 o 
   0   4  10        0.51        1.32      1.31 o 
   1   4  10       11.28        8.73      2.28 o 
   2   4  10       35.40       32.21      6.92 o 
  -4   5  10        0.85        0.00      1.79 o 
  -3   5  10       10.52       10.16      1.53 o 
  -2   5  10       11.49        9.86      1.61 o 
  -1   5  10       25.33       30.05      4.70 o 
   0   5  10        7.38        3.76      1.48 o 
   1   5  10       40.52       38.85      2.98 o 
  -4   6  10        4.81        3.81      1.97 o 
  -3   6  10        0.50        1.31      1.15 o 
  -2   6  10       99.72      128.89      5.06 o 
  -1   6  10       39.72       42.76      2.89 o 
   0   6  10       68.21       74.62      6.98 o 
   0  -8  11        9.11        3.93      1.78 o 
   1  -8  11       23.84       28.89      4.63 o 
  -2  -7  11       53.40       50.38      4.06 o 
  -1  -7  11        1.48        0.00      1.24 o 
   0  -7  11        9.79        2.45      1.40 o 
   1  -7  11       95.83       95.02      4.21 o 
   2  -7  11        0.24        0.34      1.42 o 
  -3  -6  11       80.54       78.05      4.82 o 
  -2  -6  11      199.59      199.64      6.56 o 
  -1  -6  11       31.95       33.94      2.56 o 
   0  -6  11       96.61      112.33      4.48 o 
   1  -6  11        8.59        5.57      1.50 o 
   2  -6  11      139.69      152.88      5.70 o 
   3  -6  11        6.35        8.45      1.75 o 
  -3  -5  11       44.50       49.96      3.11 o 
  -2  -5  11        6.25        6.53      1.90 o 
  -1  -5  11       93.62       89.33      3.81 o 
   0  -5  11        6.26        6.70      1.40 o 
   1  -5  11        4.23        1.79      1.31 o 
   2  -5  11        0.20        0.00      1.65 o 
   3  -5  11       27.74       33.42      3.87 o 
  -4  -4  11       17.12       14.06      1.67 o 
  -3  -4  11        0.99        1.27      1.14 o 
  -2  -4  11      142.03      139.00      5.06 o 
  -1  -4  11       45.75       41.59      2.59 o 
   0  -4  11       49.35       43.16      2.70 o 
   1  -4  11       11.38       14.43      2.60 o 
   2  -4  11        5.70        2.80      1.65 o 
   3  -4  11        0.77        0.00      1.26 o 
  -4  -3  11       75.23       68.61      2.88 o 
  -3  -3  11        0.38        0.05      1.40 o 
  -2  -3  11        2.31        1.65      1.52 o 
  -1  -3  11       85.46       92.56      3.84 o 
   0  -3  11       35.36       37.44      2.51 o 
   1  -3  11        8.53        2.05      1.32 o 
   2  -3  11       36.17       33.89      2.73 o 
   3  -3  11       19.79       18.46      4.38 o 
  -5  -2  11       10.76        6.52      2.10 o 
  -4  -2  11       65.99       71.27      2.82 o 
  -3  -2  11       49.37       49.59      2.92 o 
  -2  -2  11        2.35        0.84      3.17 o 
  -1  -2  11       52.70       50.95      2.86 o 
   0  -2  11       15.44       11.27      1.57 o 
   1  -2  11      261.07      266.26     17.64 o 
   2  -2  11       47.73       45.39      2.97 o 
   3  -2  11        6.35        0.72      2.22 o 
  -5  -1  11       42.71       52.98      3.65 o 
  -4  -1  11      144.21      146.46      5.76 o 
  -3  -1  11      101.76      109.76      4.34 o 
  -2  -1  11      452.50      482.40     13.66 o 
  -1  -1  11       56.48       54.78      4.00 o 
   0  -1  11        3.60        5.20      1.21 o 
   1  -1  11      145.76      141.79     13.01 o 
   2  -1  11      165.07      179.39     10.60 o 
   3  -1  11       18.02       25.63      2.92 o 
  -5   0  11        0.79        0.00      1.88 o 
  -4   0  11        0.22        0.00      1.64 o 
  -3   0  11       12.14       14.85      1.65 o 
  -2   0  11       61.38       56.23      3.00 o 
  -1   0  11       24.02       27.22      2.21 o 
   0   0  11        7.94        4.61      1.21 o 
   1   0  11        3.51        2.20      1.25 o 
   2   0  11       25.39       13.42      1.84 o 
   3   0  11       20.30       22.34      2.92 o 
  -5   1  11       31.84       24.72      2.80 o 
  -4   1  11       18.38       26.68      3.02 o 
  -3   1  11       27.19       24.97      4.06 o 
  -2   1  11      189.22      192.43      6.40 o 
  -1   1  11       43.65       44.23      2.70 o 
   0   1  11        1.40        1.82      1.27 o 
   1   1  11      100.05      115.06     13.90 o 
   2   1  11       13.08        6.14      4.89 o 
  -5   2  11       79.22       85.47      4.53 o 
  -4   2  11       58.81       46.45      5.33 o 
  -3   2  11        5.03        1.44      1.25 o 
  -2   2  11        1.34        1.12      1.59 o 
  -1   2  11        1.92        1.00      1.19 o 
   0   2  11        0.83        0.58      1.21 o 
   1   2  11        5.84        4.27      2.60 o 
   2   2  11        0.13        0.00      1.52 o 
  -4   3  11       52.26       49.37      5.58 o 
  -3   3  11      167.12      188.10      6.42 o 
  -2   3  11       36.27       44.60      2.98 o 
  -1   3  11       59.79       68.69      3.47 o 
   0   3  11      182.19      183.01      6.37 o 
   1   3  11       19.79       13.98      2.92 o 
  -4   4  11       43.86       46.45      5.71 o 
  -3   4  11       41.46       28.33      2.45 o 
  -2   4  11      166.72      190.52      6.55 o 
  -1   4  11       62.07       57.64      3.19 o 
   0   4  11       22.49       28.16      3.49 o 
   1   4  11       33.02       41.33      3.11 o 
  -3   5  11        8.35        4.70      1.36 o 
  -2   5  11       12.22        6.76      1.65 o 
  -1   5  11       78.95       84.77      6.28 o 
   0  -7  12        0.86        0.00      1.27 o 
   1  -7  12       57.31       63.76      4.25 o 
  -2  -6  12       39.23       39.37      2.76 o 
  -1  -6  12        0.11        0.00      1.29 o 
   0  -6  12        1.39        0.00      2.22 o 
   1  -6  12        0.09        0.04      1.65 o 
   2  -6  12        1.12        0.00      2.22 o 
  -3  -5  12       66.41       65.39      3.44 o 
  -2  -5  12       10.60       11.48      1.77 o 
  -1  -5  12       29.88       31.71      3.87 o 
   0  -5  12      111.64      108.00      6.73 o 
   1  -5  12        0.17        0.53      2.35 o 
   2  -5  12       25.69       17.41      2.13 o 
  -3  -4  12       37.57       39.85      2.86 o 
  -2  -4  12       74.29       81.44      3.75 o 
  -1  -4  12      103.34      127.90      4.91 o 
   0  -4  12       45.88       63.20      3.38 o 
   1  -4  12      122.57      134.06     13.26 o 
   2  -4  12       22.41       20.72      2.37 o 
  -4  -3  12       45.64       52.54      6.09 o 
  -3  -3  12       11.67        9.12      1.71 o 
  -2  -3  12        7.09        6.26      1.42 o 
  -1  -3  12       66.22       52.92      3.05 o 
   0  -3  12       55.61       60.12      3.31 o 
   1  -3  12       10.69       11.18      1.84 o 
   2  -3  12       93.88       82.34      4.38 o 
  -4  -2  12       51.76       54.06      5.96 o 
  -3  -2  12      129.07      138.29      5.39 o 
  -2  -2  12        0.78        1.18      1.22 o 
  -1  -2  12       55.03       49.08      2.93 o 
   0  -2  12       14.93       14.14      1.78 o 
   1  -2  12        0.22        1.73      1.78 o 
   2  -2  12       27.70       31.38      2.92 o 
  -4  -1  12       15.79       12.44      3.68 o 
  -3  -1  12        1.03        0.00      1.17 o 
  -2  -1  12        1.20        1.92      1.59 o 
  -1  -1  12        0.17        0.48      1.19 o 
   0  -1  12       68.42       78.53      3.75 o 
   1  -1  12        2.10        1.68      1.35 o 
   2  -1  12        0.43        0.00      1.84 o 
  -4   0  12      101.98       99.49      7.74 o 
  -3   0  12       23.02       23.50      2.39 o 
  -2   0  12       87.74       95.87      4.13 o 
  -1   0  12       35.70       41.69      2.79 o 
   0   0  12       24.49       26.18      2.51 o 
   1   0  12        2.34        0.00      2.41 o 
   2   0  12        3.95        2.55      2.16 o 
  -4   1  12       34.50       23.73      4.19 o 
  -3   1  12      115.16      120.62      5.71 o 
  -2   1  12       73.45       69.84      3.61 o 
  -1   1  12       71.41       89.06      3.93 o 
   0   1  12        6.27        5.58      1.53 o 
   1   1  12       66.35       65.81      3.71 o 
  -4   2  12       12.64       16.75      3.93 o 
  -3   2  12       23.50       16.66      1.88 o 
  -2   2  12       71.00       91.90      4.20 o 
  -1   2  12      214.65      199.30      6.74 o 
   0   2  12       79.88       86.01      4.14 o 
   1   2  12       44.63       43.51      3.19 o 
  -3   3  12       13.30       10.68      1.68 o 
  -2   3  12       29.23       24.63      2.60 o 
  -1   3  12       23.48       26.74      2.58 o 
   0   3  12      133.94      142.41     11.29 o 
  -2   4  12       10.78       13.54      1.83 o 
  -1   4  12        0.25        0.43      2.60 o 
  -1  -5  13        0.16        0.00      1.38 o 
   0  -5  13       93.63       94.76      5.71 o 
  -2  -4  13        0.16        0.72      1.36 o 
  -1  -4  13       11.74        8.62      1.67 o 
   0  -4  13        0.98        4.40      1.61 o 
   1  -4  13        1.53        3.16      1.59 o 
  -3  -3  13       19.62       13.49      1.94 o 
  -2  -3  13       32.72       35.70      2.70 o 
  -1  -3  13       28.00       32.12      3.43 o 
   0  -3  13        1.40        0.00      1.34 o 
   1  -3  13       10.37        7.92      1.71 o 
  -3  -2  13       14.68       11.48      1.86 o 
  -2  -2  13       15.32       11.90      1.85 o 
  -1  -2  13       15.26       18.79      4.89 o 
   0  -2  13       44.98       54.63      3.31 o 
   1  -2  13        3.99        0.00      2.09 o 
  -3  -1  13       33.11       35.25      2.84 o 
  -2  -1  13       22.32       14.26      1.90 o 
  -1  -1  13      143.18      147.29      5.52 o 
   0  -1  13       58.41       61.97      3.50 o 
  -3   0  13       78.70       89.94      4.27 o 
  -2   0  13       16.17       19.65      2.28 o 
  -1   0  13       57.21       47.07      4.51 o 
   0   0  13       53.54       60.64      5.71 o 
   1   0  13       21.29       24.52      2.50 o 
  -3   1  13       30.82       34.82      6.28 o 
  -2   1  13       13.10       11.72      1.75 o 
  -1   1  13        0.60        1.51      1.40 o 
   0   1  13       15.25        9.23      1.81 o 
  -2   2  13       11.20        9.96      1.65 o 
  -1   2  13       25.46       34.19      2.72 o 
                                                 
